# Supplementary material for: Knowledge of cytomegalovirus infection among women in Saudi Arabia: A cross-sectional study
Source: PLoS One. 2022 Sep 29;17(9):e0274863. doi: 10.1371/journal.pone.0274863 (PMC9522269; doi:10.1371/journal.pone.0274863)
Supplement: S1 File — (XLSX) [file pone.0274863.s002.xlsx]

## Sheet: Dataset
Age	Marital status	Family Size	Education	Employment	Region	Residence	Family Montly income	Pregnancy status	Heard of CMV?
31	Married	1-3	Undergraduate	Healthcare Practitioner	Middle	City	>20000 SR	Pregnant	Yes
35	Married	4-8	Undergraduate	Unemployed	Eastern	Village	5000-15000 SR	Not pregnant	No
29	Married	1-3	Undergraduate	Unemployed	Eastern	Village	>20000 SR	Pregnant	Yes
40	Married	4-8	Undergraduate	Governmental Sector	Eastern	Village	5000-15000 SR	Not pregnant	No
43	Married	4-8	Undergraduate	Unemployed	Eastern	Village	5000-15000 SR	Not pregnant	No
22	Single	>8	Undergraduate	Student	Eastern	City	5000-15000 SR	Not pregnant	No
21	Single	4-8	Undergraduate	Governmental Sector	Eastern	Village	5000-15000 SR	Not pregnant	No
48	Married	4-8	Undergraduate	Governmental Sector	Eastern	Village	15100-20000 SR	Not pregnant	No
33	Married	4-8	Undergraduate	Unemployed	Eastern	Village	5000-15000 SR	Not pregnant	No
56	Married	>8	High School	Unemployed	Eastern	Village	5000-15000 SR	Not pregnant	No
33	Married	4-8	High School	Unemployed	Eastern	Village	5000-15000 SR	Not pregnant	No
38	Married	4-8	Master Degree	Unemployed	Eastern	Village	5000-15000 SR	Not pregnant	No
42	Married	4-8	Undergraduate	Governmental Sector	Eastern	Village	15100-20000 SR	Not pregnant	No
33	Married	4-8	High School	Unemployed	Eastern	Village	5000-15000 SR	Not pregnant	No
25	Married	1-3	Undergraduate	Unemployed	Eastern	Village	5000-15000 SR	Not pregnant	No
22	Single	>8	High School	Student	Eastern	Village	5000-15000 SR	Not pregnant	No
40	Married	4-8	Undergraduate	Governmental Sector	Eastern	Village	5000-15000 SR	Not pregnant	No
25	Married	1-3	Undergraduate	Unemployed	Eastern	Village	5000-15000 SR	Not pregnant	No
28	Married	4-8	Undergraduate	Governmental Sector	Middle	City	>20000 SR	Not pregnant	No
42	Married	4-8	Undergraduate	Governmental Sector	Eastern	City	15100-20000 SR	Not pregnant	No
23	Single	>8	Undergraduate	Student	Eastern	Village	5000-15000 SR	Not pregnant	No
29	Married	4-8	Undergraduate	Private Sector	Eastern	Village	5000-15000 SR	Not pregnant	No
28	Married	1-3	Undergraduate	Healthcare Practitioner	Western	City	5000-15000 SR	Not pregnant	No
36	Married	4-8	Undergraduate	Unemployed	Southern	City	5000-15000 SR	Not pregnant	No
38	Married	4-8	High School	Unemployed	Eastern	Village	5000-15000 SR	Not pregnant	No
40	Married	4-8	Undergraduate	Governmental Sector	Eastern	Village	5000-15000 SR	Not pregnant	Yes
40	Married	4-8	Undergraduate	Governmental Sector	Eastern	City	5000-15000 SR	Not pregnant	No
35	Married	1-3	High School	Unemployed	Eastern	Village	5000-15000 SR	Not pregnant	No
30	Married	4-8	Undergraduate	Unemployed	Southern	Village	5000-15000 SR	Not pregnant	No
21	Married	1-3	Undergraduate	Healthcare Student	Eastern	City	5000-15000 SR	Not pregnant	Yes
34	Married	4-8	High School	Unemployed	Southern	City	5000-15000 SR	Pregnant	No
21	Single	1-3	Undergraduate	Student	Eastern	Village	5000-15000 SR	Not pregnant	No
40	Married	1-3	Undergraduate	Governmental Sector	Eastern	City	5000-15000 SR	Not pregnant	No
44	Married	4-8	Undergraduate	Governmental Sector	Southern	Village	5000-15000 SR	Not pregnant	No
46	Married	4-8	Doctoral Degree	Governmental Sector	Northern	City	5000-15000 SR	Not pregnant	Yes
23	Married	1-3	Undergraduate	Unemployed	Eastern	Village	5000-15000 SR	Not pregnant	No
45	Married	4-8	High School	Unemployed	Eastern	Village	5000-15000 SR	Not pregnant	No
35	Married	1-3	Undergraduate	Governmental Sector	Eastern	City	5000-15000 SR	Not pregnant	No
42	Married	4-8	Undergraduate	Governmental Sector	Eastern	City	5000-15000 SR	Not pregnant	No
47	Married	4-8	Undergraduate	Governmental Sector	Northern	City	5000-15000 SR	Not pregnant	No
19	Single	>8	High School	Student	Eastern	City	>20000 SR	Not pregnant	No
20	Single	4-8	High School	Healthcare Student	Northern	City	15100-20000 SR	Not pregnant	No
35	Married	1-3	Undergraduate	Governmental Sector	Eastern	Village	5000-15000 SR	Not pregnant	No
20	Single	>8	High School	Student	Northern	Village	5000-15000 SR	Not pregnant	No
36	Married	4-8	Undergraduate	Governmental Sector	Eastern	Village	15100-20000 SR	Not pregnant	No
44	Married	4-8	Undergraduate	Unemployed	Eastern	Village	5000-15000 SR	Not pregnant	No
32	Married	1-3	Undergraduate	Healthcare Practitioner	Western	City	15100-20000 SR	Not pregnant	No
49	Single	1-3	Undergraduate	Governmental Sector	Eastern	Village	5000-15000 SR	Not pregnant	No
36	Married	4-8	High School	Unemployed	Eastern	Village	5000-15000 SR	Not pregnant	No
36	Married	4-8	Undergraduate	Governmental Sector	Eastern	Village	5000-15000 SR	Not pregnant	No
45	Married	>8	High School	Governmental Sector	Eastern	Village	5000-15000 SR	Not pregnant	No
38	Married	4-8	High School	Unemployed	Eastern	Village	5000-15000 SR	Not pregnant	No
19	Single	>8	High School	Student	Eastern	City	>20000 SR	Not pregnant	No
40	Married	4-8	Undergraduate	Governmental Sector	Eastern	City	5000-15000 SR	Not pregnant	No
22	Single	>8	Undergraduate	Unemployed	Western	City	5000-15000 SR	Not pregnant	No
44	Single	>8	High School	Private Sector	Eastern	Village	5000-15000 SR	Not pregnant	No
21	Single	4-8	High School	Unemployed	Eastern	City	5000-15000 SR	Not pregnant	No
42	Married	4-8	Undergraduate	Governmental Sector	Eastern	City	5000-15000 SR	Pregnant	No
35	Married	4-8	High School	Private Sector	Eastern	City	5000-15000 SR	Pregnant	No
23	Married	1-3	High School	Student	Eastern	Village	5000-15000 SR	Pregnant	No
59	Married	4-8	Undergraduate	Governmental Sector	Middle	City	15100-20000 SR	Not pregnant	No
45	Married	4-8	Undergraduate	Governmental Sector	Eastern	City	5000-15000 SR	Not pregnant	No
37	Married	1-3	Undergraduate	Governmental Sector	Southern	City	5000-15000 SR	Not pregnant	No
43	Married	4-8	Undergraduate	Governmental Sector	Eastern	Village	5000-15000 SR	Not pregnant	No
22	Single	>8	Undergraduate	Healthcare Student	Eastern	Village	5000-15000 SR	Not pregnant	Yes
40	Married	4-8	Undergraduate	Governmental Sector	Eastern	Village	5000-15000 SR	Not pregnant	No
23	Married	1-3	Undergraduate	Student	Eastern	City	5000-15000 SR	Pregnant	No
38	Married	4-8	High School	Unemployed	Middle	City	15100-20000 SR	Not pregnant	No
22	Single	4-8	Undergraduate	Healthcare Student	Middle	City	5000-15000 SR	Not pregnant	Yes
40	Single	>8	Master Degree	Governmental Sector	Eastern	City	5000-15000 SR	Not pregnant	No
19	Single	>8	High School	Student	Eastern	City	5000-15000 SR	Not pregnant	No
21	Single	4-8	High School	Student	Eastern	City	5000-15000 SR	Not pregnant	No
37	Married	4-8	Undergraduate	Governmental Sector	Eastern	Village	5000-15000 SR	Not pregnant	No
20	Married	1-3	Undergraduate	Student	Eastern	Village	5000-15000 SR	Not pregnant	No
21	Single	4-8	High School	Student	Eastern	City	5000-15000 SR	Not pregnant	No
35	Married	4-8	High School	Unemployed	Eastern	Village	5000-15000 SR	Not pregnant	No
40	Married	4-8	High School	Unemployed	Eastern	Village	5000-15000 SR	Not pregnant	No
20	Single	4-8	High School	Student	Eastern	City	5000-15000 SR	Not pregnant	No
31	Married	4-8	Undergraduate	Unemployed	Eastern	Village	5000-15000 SR	Not pregnant	No
22	Married	1-3	High School	Student	Eastern	Village	5000-15000 SR	Pregnant	No
46	Married	1-3	Undergraduate	Governmental Sector	Eastern	Village	15100-20000 SR	Not pregnant	No
28	Married	1-3	Undergraduate	Unemployed	Eastern	City	15100-20000 SR	Not pregnant	No
39	Married	1-3	Undergraduate	Governmental Sector	Northern	City	5000-15000 SR	Not pregnant	No
23	Married	1-3	Undergraduate	Healthcare Student	Eastern	Village	5000-15000 SR	Not pregnant	Yes
45	Married	4-8	High School	Unemployed	Eastern	City	5000-15000 SR	Not pregnant	No
23	Married	1-3	High School	Student	Eastern	Village	5000-15000 SR	Pregnant	No
34	Married	1-3	Undergraduate	Unemployed	Eastern	City	5000-15000 SR	Not pregnant	No
38	Married	4-8	Undergraduate	Governmental Sector	Eastern	Village	5000-15000 SR	Not pregnant	No
18	Single	4-8	High School	Student	Middle	City	5000-15000 SR	Not pregnant	No
32	Married	4-8	Undergraduate	Governmental Sector	Middle	City	>20000 SR	Pregnant	No
29	Married	1-3	High School	Unemployed	Middle	City	15100-20000 SR	Not pregnant	No
35	Married	4-8	High School	Unemployed	Eastern	Village	5000-15000 SR	Not pregnant	No
45	Married	>8	Undergraduate	Unemployed	Eastern	City	>20000 SR	Not pregnant	No
18	Single	4-8	High School	Student	Middle	City	5000-15000 SR	Not pregnant	No
36	Married	4-8	Undergraduate	Governmental Sector	Middle	City	5000-15000 SR	Not pregnant	No
18	Single	4-8	High School	Student	Middle	City	5000-15000 SR	Not pregnant	No
18	Single	4-8	High School	Student	Middle	City	5000-15000 SR	Not pregnant	No
18	Single	4-8	Undergraduate	Healthcare Student	Western	City	5000-15000 SR	Not pregnant	Yes
37	Married	1-3	Undergraduate	Unemployed	Eastern	City	>20000 SR	Not pregnant	No
38	Married	4-8	High School	Unemployed	Middle	City	5000-15000 SR	Not pregnant	No
18	Single	4-8	High School	Unemployed	Middle	City	5000-15000 SR	Not pregnant	No
27	Married	4-8	Undergraduate	Unemployed	Eastern	City	5000-15000 SR	Not pregnant	No
37	Single	4-8	Undergraduate	Governmental Sector	Eastern	City	>20000 SR	Not pregnant	No
31	Married	4-8	High School	Unemployed	Western	City	>20000 SR	Not pregnant	No
35	Married	4-8	Undergraduate	Unemployed	Middle	City	5000-15000 SR	Not pregnant	Yes
32	Married	4-8	Undergraduate	Unemployed	Northern	City	5000-15000 SR	Not pregnant	No
25	Married	4-8	High School	Private Sector	Middle	City	5000-15000 SR	Not pregnant	No
30	Single	4-8	Undergraduate	Governmental Sector	Middle	City	15100-20000 SR	Not pregnant	No
33	Married	4-8	Undergraduate	Unemployed	Middle	Village	5000-15000 SR	Not pregnant	No
27	Single	>8	Undergraduate	Governmental Sector	Middle	City	5000-15000 SR	Not pregnant	No
30	Married	1-3	Undergraduate	Governmental Sector	Western	City	5000-15000 SR	Pregnant	No
34	Married	4-8	Undergraduate	Unemployed	Eastern	City	5000-15000 SR	Not pregnant	No
27	Married	>8	Undergraduate	Private Sector	Eastern	Village	5000-15000 SR	Not pregnant	No
25	Single	4-8	Undergraduate	Unemployed	Eastern	City	5000-15000 SR	Not pregnant	No
20	Single	>8	High School	Unemployed	Northern	City	5000-15000 SR	Not pregnant	No
39	Married	1-3	High School	Unemployed	Eastern	Village	5000-15000 SR	Not pregnant	No
20	Single	4-8	High School	Healthcare Practitioner	Northern	City	15100-20000 SR	Not pregnant	No
28	Married	1-3	Undergraduate	Unemployed	Eastern	City	5000-15000 SR	Not pregnant	No
32	Married	1-3	High School	Unemployed	Eastern	Village	5000-15000 SR	Not pregnant	No
30	Married	4-8	Undergraduate	Unemployed	Eastern	City	5000-15000 SR	Not pregnant	No
46	Married	4-8	Undergraduate	Unemployed	Eastern	Village	15100-20000 SR	Not pregnant	No
28	Married	1-3	Undergraduate	Governmental Sector	Eastern	City	5000-15000 SR	Not pregnant	No
19	Single	>8	High School	Unemployed	Northern	City	5000-15000 SR	Not pregnant	No
32	Married	1-3	Undergraduate	Private Sector	Eastern	Village	5000-15000 SR	Not pregnant	No
32	Married	4-8	Undergraduate	Governmental Sector	Middle	City	5000-15000 SR	Not pregnant	No
20	Single	4-8	Undergraduate	Unemployed	Northern	City	>20000 SR	Not pregnant	No
20	Single	>8	High School	Unemployed	Northern	City	>20000 SR	Not pregnant	No
50	Married	>8	Undergraduate	Governmental Sector	Southern	Village	5000-15000 SR	Not pregnant	No
44	Married	4-8	Undergraduate	Unemployed	Eastern	Village	5000-15000 SR	Not pregnant	No
20	Single	>8	Undergraduate	Student	Eastern	City	5000-15000 SR	Not pregnant	No
20	Single	>8	Undergraduate	Student	Eastern	City	5000-15000 SR	Not pregnant	No
40	Married	1-3	High School	Private Sector	Eastern	Village	5000-15000 SR	Not pregnant	No
18	Single	4-8	Undergraduate	Healthcare Student	Western	City	5000-15000 SR	Not pregnant	Yes
20	Single	>8	High School	Healthcare Student	Northern	City	5000-15000 SR	Not pregnant	No
35	Married	1-3	Undergraduate	Governmental Sector	Western	City	5000-15000 SR	Not pregnant	No
40	Married	4-8	Undergraduate	Unemployed	Western	City	5000-15000 SR	Not pregnant	No
42	Married	4-8	High School	Unemployed	Middle	City	5000-15000 SR	Not pregnant	No
19	Single	4-8	High School	Student	Northern	City	15100-20000 SR	Not pregnant	No
18	Single	>8	High School	Student	Middle	City	>20000 SR	Not pregnant	No
35	Married	4-8	High School	Unemployed	Western	City	5000-15000 SR	Not pregnant	No
35	Married	4-8	Undergraduate	Unemployed	Middle	City	5000-15000 SR	Not pregnant	No
30	Married	4-8	Undergraduate	Student	Western	City	5000-15000 SR	Not pregnant	No
20	Single	4-8	Undergraduate	Healthcare Student	Eastern	City	15100-20000 SR	Not pregnant	Yes
30	Married	1-3	Undergraduate	Unemployed	Eastern	Village	5000-15000 SR	Not pregnant	No
30	Married	1-3	High School	Private Sector	Middle	City	15100-20000 SR	Not pregnant	No
18	Single	4-8	High School	Student	Middle	City	5000-15000 SR	Not pregnant	No
32	Married	4-8	Undergraduate	Unemployed	Eastern	City	5000-15000 SR	Not pregnant	No
29	Married	4-8	Undergraduate	Unemployed	Western	City	5000-15000 SR	Not pregnant	No
29	Single	>8	Undergraduate	Private Sector	Eastern	City	5000-15000 SR	Not pregnant	No
21	Married	1-3	Undergraduate	Student	Eastern	Village	5000-15000 SR	Not pregnant	No
34	Married	4-8	Undergraduate	Unemployed	Eastern	City	5000-15000 SR	Not pregnant	No
29	Married	4-8	Undergraduate	Unemployed	Western	City	5000-15000 SR	Pregnant	No
19	Single	>8	High School	Student	Northern	City	5000-15000 SR	Not pregnant	No
36	Married	1-3	Master Degree	Governmental Sector	Eastern	Village	5000-15000 SR	Not pregnant	No
19	Single	4-8	High School	Student	Northern	City	15100-20000 SR	Not pregnant	No
24	Married	4-8	Undergraduate	Unemployed	Eastern	Village	5000-15000 SR	Pregnant	No
35	Married	4-8	High School	Unemployed	Western	City	5000-15000 SR	Not pregnant	No
31	Married	4-8	Undergraduate	Unemployed	Southern	Village	15100-20000 SR	Not pregnant	No
39	Married	>8	High School	Unemployed	Middle	City	5000-15000 SR	Not pregnant	No
38	Married	4-8	Undergraduate	Governmental Sector	Western	City	5000-15000 SR	Not pregnant	No
32	Married	4-8	Undergraduate	Governmental Sector	Middle	City	5000-15000 SR	Not pregnant	No
18	Single	4-8	High School	Student	Middle	City	5000-15000 SR	Not pregnant	No
22	Single	>8	Undergraduate	Student	Northern	City	5000-15000 SR	Not pregnant	No
44	Married	4-8	High School	Unemployed	Eastern	Village	5000-15000 SR	Not pregnant	No
31	Married	4-8	Undergraduate	Unemployed	Southern	Village	5000-15000 SR	Not pregnant	No
45	Married	4-8	High School	Unemployed	Eastern	City	5000-15000 SR	Not pregnant	No
30	Married	4-8	Undergraduate	Healthcare Practitioner	Eastern	Village	15100-20000 SR	Not pregnant	Yes
31	Married	4-8	Master Degree	Unemployed	Eastern	Village	5000-15000 SR	Not pregnant	No
18	Single	4-8	High School	Student	Middle	City	5000-15000 SR	Not pregnant	No
18	Single	4-8	High School	Student	Middle	City	5000-15000 SR	Not pregnant	No
36	Married	4-8	High School	Unemployed	Eastern	City	5000-15000 SR	Not pregnant	No
35	Married	4-8	Undergraduate	Unemployed	Western	City	5000-15000 SR	Not pregnant	No
28	Married	1-3	Undergraduate	Unemployed	Eastern	Village	5000-15000 SR	Not pregnant	No
27	Married	1-3	Undergraduate	Student	Eastern	Village	5000-15000 SR	Not pregnant	No
25	Single	>8	Undergraduate	Healthcare Student	Eastern	Village	5000-15000 SR	Not pregnant	Yes
33	Married	1-3	High School	Unemployed	Middle	City	5000-15000 SR	Not pregnant	No
29	Married	1-3	Undergraduate	Healthcare Practitioner	Eastern	Village	5000-15000 SR	Not pregnant	No
33	Married	1-3	Undergraduate	Unemployed	Western	City	5000-15000 SR	Not pregnant	No
35	Married	1-3	Undergraduate	Private Sector	Eastern	City	5000-15000 SR	Pregnant	No
30	Married	1-3	Undergraduate	Unemployed	Eastern	City	5000-15000 SR	Not pregnant	No
38	Married	4-8	High School	Unemployed	Eastern	City	5000-15000 SR	Not pregnant	No
20	Single	4-8	High School	Student	Middle	City	5000-15000 SR	Not pregnant	No
31	Married	1-3	Master Degree	Unemployed	Middle	City	5000-15000 SR	Not pregnant	No
32	Married	1-3	Master Degree	Unemployed	Western	City	5000-15000 SR	Not pregnant	No
28	Married	4-8	Undergraduate	Unemployed	Eastern	City	5000-15000 SR	Not pregnant	No
42	Married	4-8	Undergraduate	Governmental Sector	Eastern	City	5000-15000 SR	Not pregnant	No
38	Married	4-8	High School	Unemployed	Northern	City	5000-15000 SR	Pregnant	No
44	Married	4-8	Undergraduate	Governmental Sector	Western	City	5000-15000 SR	Not pregnant	No
18	Single	4-8	High School	Student	Southern	City	5000-15000 SR	Not pregnant	No
20	Single	>8	Undergraduate	Student	Middle	City	5000-15000 SR	Not pregnant	No
35	Married	4-8	Undergraduate	Healthcare Practitioner	Middle	City	>20000 SR	Not pregnant	No
20	Single	>8	High School	Student	Middle	City	5000-15000 SR	Not pregnant	No
23	Married	1-3	Undergraduate	Governmental Sector	Eastern	City	5000-15000 SR	Pregnant	No
35	Married	4-8	Undergraduate	Unemployed	Middle	City	5000-15000 SR	Not pregnant	No
27	Married	1-3	Undergraduate	Healthcare Student	Middle	City	5000-15000 SR	Not pregnant	No
40	Married	4-8	Undergraduate	Governmental Sector	Southern	City	5000-15000 SR	Not pregnant	Yes
36	Married	4-8	Undergraduate	Unemployed	Eastern	City	5000-15000 SR	Pregnant	No
30	Married	1-3	Undergraduate	Unemployed	Western	Village	5000-15000 SR	Not pregnant	Yes
27	Married	4-8	Undergraduate	Healthcare Practitioner	Middle	City	15100-20000 SR	Not pregnant	No
27	Married	1-3	Undergraduate	Unemployed	Eastern	Village	5000-15000 SR	Not pregnant	No
38	Married	1-3	Undergraduate	Private Sector	Middle	City	5000-15000 SR	Not pregnant	No
21	Single	>8	Undergraduate	Healthcare Student	Northern	City	5000-15000 SR	Not pregnant	Yes
19	Single	>8	Undergraduate	Student	Northern	City	15100-20000 SR	Not pregnant	No
35	Married	4-8	Undergraduate	Unemployed	Eastern	Village	5000-15000 SR	Not pregnant	No
40	Married	4-8	Undergraduate	Unemployed	Eastern	Village	5000-15000 SR	Not pregnant	Yes
20	Single	>8	High School	Student	Northern	City	15100-20000 SR	Not pregnant	No
31	Married	1-3	Undergraduate	Governmental Sector	Eastern	City	5000-15000 SR	Pregnant	No
40	Married	>8	Undergraduate	Healthcare Student	Northern	City	15100-20000 SR	Not pregnant	Yes
33	Married	>8	Undergraduate	Unemployed	Middle	City	5000-15000 SR	Not pregnant	No
45	Married	4-8	High School	Unemployed	Eastern	Village	15100-20000 SR	Not pregnant	No
46	Married	1-3	Master Degree	Governmental Sector	Northern	City	5000-15000 SR	Not pregnant	No
34	Married	4-8	Undergraduate	Unemployed	Eastern	Village	5000-15000 SR	Not pregnant	No
25	Single	1-3	Undergraduate	Student	Northern	City	5000-15000 SR	Not pregnant	No
33	Married	4-8	High School	Unemployed	Eastern	Village	5000-15000 SR	Not pregnant	No
29	Single	4-8	Undergraduate	Healthcare Practitioner	Middle	City	5000-15000 SR	Not pregnant	No
35	Married	4-8	Undergraduate	Unemployed	Eastern	City	5000-15000 SR	Not pregnant	No
27	Married	4-8	Undergraduate	Unemployed	Eastern	City	5000-15000 SR	Not pregnant	No
18	Single	4-8	High School	Student	Middle	City	5000-15000 SR	Not pregnant	No
31	Married	4-8	Undergraduate	Unemployed	Middle	City	5000-15000 SR	Not pregnant	No
20	Single	4-8	High School	Student	Western	City	5000-15000 SR	Not pregnant	No
39	Married	4-8	Undergraduate	Unemployed	Eastern	Village	5000-15000 SR	Not pregnant	No
30	Married	1-3	Undergraduate	Unemployed	Eastern	City	5000-15000 SR	Not pregnant	No
19	Single	4-8	High School	Student	Northern	City	5000-15000 SR	Not pregnant	No
36	Married	1-3	Master Degree	Governmental Sector	Northern	City	5000-15000 SR	Not pregnant	No
42	Single	>8	Undergraduate	Governmental Sector	Western	City	5000-15000 SR	Not pregnant	No
35	Married	1-3	Undergraduate	Unemployed	Middle	City	5000-15000 SR	Not pregnant	No
38	Married	4-8	Undergraduate	Unemployed	Eastern	City	5000-15000 SR	Not pregnant	No
27	Married	1-3	Undergraduate	Governmental Sector	Eastern	City	5000-15000 SR	Not pregnant	No
35	Married	4-8	Undergraduate	Governmental Sector	Eastern	Village	5000-15000 SR	Not pregnant	No
39	Married	1-3	Undergraduate	Unemployed	Eastern	Village	5000-15000 SR	Pregnant	No
20	Single	4-8	High School	Student	Southern	City	>20000 SR	Not pregnant	No
44	Married	4-8	Undergraduate	Governmental Sector	Middle	City	5000-15000 SR	Not pregnant	No
38	Married	4-8	Undergraduate	Governmental Sector	Middle	City	5000-15000 SR	Not pregnant	No
32	Married	4-8	Undergraduate	Unemployed	Eastern	City	5000-15000 SR	Pregnant	No
20	Single	4-8	High School	Student	Northern	Village	5000-15000 SR	Not pregnant	No
27	Married	1-3	Undergraduate	Student	Eastern	Village	5000-15000 SR	Not pregnant	No
18	Single	>8	High School	Student	Middle	City	5000-15000 SR	Not pregnant	No
19	Single	>8	High School	Student	Middle	City	5000-15000 SR	Not pregnant	No
20	Single	4-8	High School	Student	Northern	City	5000-15000 SR	Not pregnant	No
30	Married	1-3	Undergraduate	Healthcare Practitioner	Eastern	Village	5000-15000 SR	Not pregnant	Yes
35	Married	4-8	High School	Unemployed	Eastern	Village	5000-15000 SR	Not pregnant	No
20	Single	4-8	High School	Student	Northern	City	5000-15000 SR	Not pregnant	No
35	Married	4-8	Undergraduate	Unemployed	Eastern	City	5000-15000 SR	Not pregnant	No
38	Married	1-3	Undergraduate	Unemployed	Eastern	Village	5000-15000 SR	Not pregnant	No
38	Married	4-8	Undergraduate	Unemployed	Western	City	5000-15000 SR	Not pregnant	No
22	Single	4-8	High School	Student	Northern	City	5000-15000 SR	Not pregnant	No
40	Married	4-8	Undergraduate	Governmental Sector	Eastern	Village	5000-15000 SR	Not pregnant	No
34	Married	4-8	Master Degree	Unemployed	Eastern	City	5000-15000 SR	Pregnant	No
28	Married	1-3	Undergraduate	Unemployed	Eastern	Village	5000-15000 SR	Pregnant	No
37	Married	1-3	High School	Unemployed	Eastern	City	5000-15000 SR	Not pregnant	No
38	Married	4-8	Undergraduate	Unemployed	Middle	City	5000-15000 SR	Not pregnant	No
32	Married	1-3	Undergraduate	Governmental Sector	Eastern	City	5000-15000 SR	Pregnant	No
39	Married	1-3	Undergraduate	Governmental Sector	Western	City	5000-15000 SR	Not pregnant	No
34	Married	4-8	Undergraduate	Unemployed	Eastern	City	5000-15000 SR	Not pregnant	No
45	Married	4-8	High School	Unemployed	Eastern	City	5000-15000 SR	Not pregnant	No
18	Single	4-8	High School	Student	Middle	City	5000-15000 SR	Not pregnant	No
42	Married	4-8	High School	Unemployed	Middle	City	5000-15000 SR	Not pregnant	No
19	Single	>8	High School	Student	Eastern	Village	15100-20000 SR	Not pregnant	No
44	Married	4-8	Undergraduate	Unemployed	Eastern	Village	5000-15000 SR	Not pregnant	No
34	Married	4-8	High School	Unemployed	Eastern	Village	5000-15000 SR	Not pregnant	No
19	Single	>8	High School	Student	Middle	City	5000-15000 SR	Not pregnant	No
40	Married	4-8	Undergraduate	Governmental Sector	Middle	City	15100-20000 SR	Not pregnant	No
36	Married	4-8	Undergraduate	Governmental Sector	Western	City	5000-15000 SR	Not pregnant	No
44	Married	4-8	High School	Unemployed	Eastern	City	5000-15000 SR	Not pregnant	No
27	Married	4-8	Undergraduate	Unemployed	Eastern	City	5000-15000 SR	Not pregnant	No
28	Married	1-3	Master Degree	Unemployed	Eastern	City	15100-20000 SR	Not pregnant	No
34	Married	4-8	Undergraduate	Unemployed	Eastern	Village	5000-15000 SR	Not pregnant	No
32	Married	4-8	Undergraduate	Unemployed	Eastern	Village	5000-15000 SR	Not pregnant	No
35	Married	4-8	Undergraduate	Unemployed	Eastern	Village	5000-15000 SR	Not pregnant	No
37	Married	4-8	High School	Unemployed	Eastern	Village	5000-15000 SR	Not pregnant	No
25	Married	1-3	Undergraduate	Governmental Sector	Middle	City	5000-15000 SR	Not pregnant	No
30	Married	4-8	High School	Unemployed	Western	City	5000-15000 SR	Not pregnant	No
27	Married	1-3	High School	Unemployed	Eastern	City	5000-15000 SR	Not pregnant	No
38	Married	4-8	High School	Unemployed	Eastern	Village	5000-15000 SR	Not pregnant	No
37	Married	4-8	Undergraduate	Unemployed	Southern	City	5000-15000 SR	Not pregnant	No
32	Married	1-3	Undergraduate	Unemployed	Western	Village	5000-15000 SR	Not pregnant	No
32	Married	4-8	Undergraduate	Private Sector	Eastern	City	5000-15000 SR	Not pregnant	No
42	Married	4-8	Undergraduate	Unemployed	Eastern	Village	5000-15000 SR	Not pregnant	No
33	Married	4-8	High School	Unemployed	Eastern	City	5000-15000 SR	Not pregnant	No
36	Married	4-8	Undergraduate	Unemployed	Eastern	City	5000-15000 SR	Not pregnant	No
47	Married	>8	Undergraduate	Governmental Sector	Western	City	5000-15000 SR	Not pregnant	No
37	Married	4-8	Undergraduate	Unemployed	Eastern	Village	15100-20000 SR	Not pregnant	No
24	Married	1-3	Undergraduate	Student	Eastern	Village	5000-15000 SR	Not pregnant	No
31	Married	1-3	Undergraduate	Governmental Sector	Middle	City	5000-15000 SR	Pregnant	No
37	Married	1-3	Undergraduate	Unemployed	Eastern	Village	5000-15000 SR	Not pregnant	No
38	Married	1-3	Undergraduate	Unemployed	Eastern	City	5000-15000 SR	Not pregnant	No
35	Married	1-3	Undergraduate	Governmental Sector	Middle	Village	5000-15000 SR	Not pregnant	No
29	Married	1-3	Undergraduate	Unemployed	Eastern	Village	5000-15000 SR	Not pregnant	No
32	Married	4-8	Undergraduate	Unemployed	Eastern	City	5000-15000 SR	Not pregnant	No
41	Single	4-8	High School	Unemployed	Eastern	City	5000-15000 SR	Not pregnant	No
38	Married	4-8	Undergraduate	Unemployed	Eastern	Village	5000-15000 SR	Not pregnant	No
27	Married	4-8	High School	Unemployed	Eastern	City	5000-15000 SR	Not pregnant	No
27	Married	1-3	Undergraduate	Governmental Sector	Eastern	City	5000-15000 SR	Not pregnant	No
20	Single	4-8	High School	Healthcare Student	Northern	City	15100-20000 SR	Not pregnant	No
29	Married	4-8	Undergraduate	Unemployed	Eastern	City	5000-15000 SR	Not pregnant	No
23	Married	1-3	Undergraduate	Healthcare Student	Eastern	Village	5000-15000 SR	Not pregnant	No
34	Married	1-3	Undergraduate	Governmental Sector	Middle	City	5000-15000 SR	Not pregnant	No
23	Married	1-3	High School	Student	Eastern	Village	5000-15000 SR	Pregnant	No
37	Married	4-8	Undergraduate	Unemployed	Eastern	City	5000-15000 SR	Not pregnant	No
34	Married	4-8	High School	Unemployed	Eastern	City	5000-15000 SR	Pregnant	No
27	Married	>8	Undergraduate	Private Sector	Eastern	Village	5000-15000 SR	Not pregnant	No
18	Single	>8	Undergraduate	Healthcare Student	Middle	City	5000-15000 SR	Not pregnant	Yes
29	Married	4-8	High School	Unemployed	Eastern	City	5000-15000 SR	Not pregnant	No
26	Single	>8	Undergraduate	Unemployed	Western	City	5000-15000 SR	Not pregnant	No
31	Married	4-8	Undergraduate	Unemployed	Eastern	Village	5000-15000 SR	Pregnant	Yes
33	Married	1-3	Undergraduate	Unemployed	Western	City	5000-15000 SR	Not pregnant	No
31	Married	4-8	Undergraduate	Unemployed	Western	City	5000-15000 SR	Not pregnant	No
35	Married	1-3	Undergraduate	Unemployed	Western	City	5000-15000 SR	Not pregnant	No
33	Married	1-3	Undergraduate	Private Sector	Eastern	City	>20000 SR	Not pregnant	No
23	Married	1-3	High School	Student	Eastern	Village	5000-15000 SR	Pregnant	No
44	Married	4-8	Undergraduate	Unemployed	Eastern	Village	5000-15000 SR	Not pregnant	No
29	Married	1-3	High School	Unemployed	Southern	City	5000-15000 SR	Pregnant	No
22	Single	>8	Undergraduate	Healthcare Student	Eastern	Village	5000-15000 SR	Not pregnant	Yes
27	Married	1-3	Undergraduate	Private Sector	Western	City	5000-15000 SR	Not pregnant	No
40	Married	4-8	Undergraduate	Healthcare Practitioner	Middle	City	>20000 SR	Not pregnant	Yes
32	Married	1-3	Undergraduate	Unemployed	Middle	City	5000-15000 SR	Not pregnant	No
35	Married	4-8	Undergraduate	Governmental Sector	Eastern	Village	5000-15000 SR	Pregnant	No
34	Married	4-8	Undergraduate	Unemployed	Northern	Village	5000-15000 SR	Not pregnant	No
33	Married	4-8	High School	Unemployed	Northern	City	5000-15000 SR	Not pregnant	No
34	Married	4-8	Undergraduate	Unemployed	Northern	Village	5000-15000 SR	Not pregnant	No
31	Married	>8	Undergraduate	Unemployed	Northern	Village	5000-15000 SR	Not pregnant	No
28	Married	4-8	Undergraduate	Governmental Sector	Eastern	City	>20000 SR	Not pregnant	No
26	Married	4-8	Undergraduate	Governmental Sector	Middle	City	5000-15000 SR	Pregnant	No
26	Married	1-3	Undergraduate	Unemployed	Eastern	Village	5000-15000 SR	Not pregnant	No
33	Married	4-8	Undergraduate	Unemployed	Eastern	City	5000-15000 SR	Not pregnant	No
33	Married	4-8	Undergraduate	Unemployed	Middle	City	5000-15000 SR	Not pregnant	No
35	Married	4-8	Undergraduate	Unemployed	Western	City	5000-15000 SR	Not pregnant	No
30	Married	4-8	Undergraduate	Unemployed	Eastern	City	5000-15000 SR	Not pregnant	No
36	Married	4-8	Undergraduate	Unemployed	Eastern	Village	5000-15000 SR	Not pregnant	No
28	Married	4-8	Undergraduate	Unemployed	Eastern	City	5000-15000 SR	Not pregnant	No
30	Married	1-3	Undergraduate	Private Sector	Western	City	>20000 SR	Not pregnant	No
35	Married	4-8	High School	Unemployed	Eastern	City	5000-15000 SR	Not pregnant	No
27	Married	4-8	High School	Unemployed	Northern	City	5000-15000 SR	Not pregnant	No
26	Married	1-3	Undergraduate	Unemployed	Eastern	City	5000-15000 SR	Not pregnant	No
28	Married	1-3	Master Degree	Student	Western	City	5000-15000 SR	Not pregnant	No
29	Married	1-3	Undergraduate	Unemployed	Eastern	City	5000-15000 SR	Not pregnant	No
36	Married	4-8	Undergraduate	Unemployed	Western	City	5000-15000 SR	Not pregnant	No
32	Married	1-3	Undergraduate	Unemployed	Western	City	5000-15000 SR	Pregnant	No
31	Married	4-8	Undergraduate	Unemployed	Southern	Village	>20000 SR	Not pregnant	No
44	Married	4-8	High School	Unemployed	Western	City	15100-20000 SR	Not pregnant	No
31	Married	4-8	High School	Unemployed	Eastern	City	5000-15000 SR	Pregnant	No
30	Married	1-3	Master Degree	Student	Eastern	Village	5000-15000 SR	Not pregnant	No
25	Married	1-3	Undergraduate	Private Sector	Eastern	City	5000-15000 SR	Not pregnant	No
26	Married	4-8	Undergraduate	Unemployed	Eastern	City	5000-15000 SR	Not pregnant	No
48	Married	4-8	Undergraduate	Governmental Sector	Eastern	City	15100-20000 SR	Not pregnant	No
35	Married	4-8	High School	Unemployed	Middle	City	5000-15000 SR	Not pregnant	No
24	Married	1-3	Undergraduate	Student	Western	City	15100-20000 SR	Not pregnant	No
29	Married	4-8	Undergraduate	Private Sector	Western	City	5000-15000 SR	Not pregnant	No
28	Married	4-8	Undergraduate	Unemployed	Eastern	City	5000-15000 SR	Not pregnant	Yes
34	Married	1-3	Undergraduate	Governmental Sector	Southern	Village	15100-20000 SR	Not pregnant	No
23	Single	4-8	Undergraduate	Unemployed	Eastern	City	15100-20000 SR	Not pregnant	No
24	Married	1-3	Undergraduate	Unemployed	Eastern	City	5000-15000 SR	Not pregnant	No
35	Married	4-8	High School	Unemployed	Eastern	City	5000-15000 SR	Not pregnant	No
37	Married	4-8	Undergraduate	Unemployed	Eastern	City	5000-15000 SR	Not pregnant	Yes
26	Single	1-3	Undergraduate	Governmental Sector	Eastern	City	5000-15000 SR	Not pregnant	No
19	Single	4-8	High School	Student	Northern	City	5000-15000 SR	Not pregnant	No
30	Married	1-3	Undergraduate	Unemployed	Eastern	City	5000-15000 SR	Not pregnant	No
31	Married	4-8	High School	Unemployed	Middle	City	5000-15000 SR	Pregnant	No
23	Married	4-8	High School	Unemployed	Western	City	5000-15000 SR	Not pregnant	No
28	Married	1-3	Undergraduate	Student	Eastern	City	5000-15000 SR	Not pregnant	No
28	Married	1-3	Undergraduate	Unemployed	Western	City	5000-15000 SR	Not pregnant	No
38	Married	4-8	Undergraduate	Unemployed	Eastern	City	5000-15000 SR	Not pregnant	No
41	Married	4-8	Undergraduate	Unemployed	Eastern	City	5000-15000 SR	Pregnant	No
21	Married	1-3	High School	Private Sector	Eastern	City	5000-15000 SR	Not pregnant	No
20	Single	>8	High School	Student	Northern	City	>20000 SR	Not pregnant	No
33	Married	4-8	High School	Private Sector	Eastern	Village	5000-15000 SR	Not pregnant	No
45	Married	1-3	Undergraduate	Governmental Sector	Eastern	City	5000-15000 SR	Not pregnant	No
32	Married	4-8	Undergraduate	Unemployed	Eastern	City	5000-15000 SR	Not pregnant	No
34	Married	4-8	High School	Unemployed	Eastern	Village	5000-15000 SR	Not pregnant	No
31	Married	1-3	Undergraduate	Healthcare Practitioner	Eastern	City	5000-15000 SR	Not pregnant	Yes
37	Married	4-8	Undergraduate	Unemployed	Northern	Village	5000-15000 SR	Not pregnant	No
32	Married	4-8	Undergraduate	Unemployed	Western	City	5000-15000 SR	Pregnant	No
37	Married	4-8	Undergraduate	Unemployed	Eastern	Village	5000-15000 SR	Not pregnant	No
32	Married	4-8	High School	Unemployed	Northern	City	5000-15000 SR	Not pregnant	No
30	Married	4-8	High School	Unemployed	Eastern	Village	5000-15000 SR	Not pregnant	No
22	Married	1-3	High School	Unemployed	Middle	City	5000-15000 SR	Not pregnant	No
37	Married	4-8	High School	Unemployed	Eastern	Village	5000-15000 SR	Not pregnant	No
28	Married	1-3	Undergraduate	Unemployed	Western	City	5000-15000 SR	Not pregnant	No
26	Married	4-8	High School	Unemployed	Eastern	Village	5000-15000 SR	Not pregnant	No
35	Married	4-8	Undergraduate	Private Sector	Middle	City	5000-15000 SR	Not pregnant	No
34	Married	4-8	High School	Unemployed	Eastern	Village	5000-15000 SR	Not pregnant	No
33	Married	1-3	Undergraduate	Unemployed	Middle	Village	5000-15000 SR	Not pregnant	No
40	Married	4-8	Undergraduate	Unemployed	Middle	City	>20000 SR	Not pregnant	No
36	Married	4-8	Undergraduate	Unemployed	Western	City	>20000 SR	Not pregnant	No
38	Married	4-8	Undergraduate	Governmental Sector	Northern	City	5000-15000 SR	Not pregnant	No
27	Single	4-8	Undergraduate	Student	Eastern	Village	5000-15000 SR	Not pregnant	No
38	Married	4-8	High School	Governmental Sector	Eastern	City	5000-15000 SR	Not pregnant	No
24	Married	4-8	High School	Unemployed	Western	City	5000-15000 SR	Not pregnant	No
31	Married	4-8	Undergraduate	Unemployed	Eastern	Village	5000-15000 SR	Not pregnant	No
27	Married	1-3	Undergraduate	Unemployed	Western	City	5000-15000 SR	Pregnant	No
27	Married	4-8	High School	Unemployed	Western	City	5000-15000 SR	Pregnant	No
39	Married	4-8	Undergraduate	Governmental Sector	Southern	City	5000-15000 SR	Not pregnant	No
30	Married	4-8	Undergraduate	Unemployed	Eastern	City	5000-15000 SR	Not pregnant	No
29	Married	4-8	Undergraduate	Unemployed	Southern	City	>20000 SR	Not pregnant	No
35	Married	1-3	Undergraduate	Unemployed	Western	City	15100-20000 SR	Not pregnant	No
27	Married	4-8	Undergraduate	Governmental Sector	Middle	City	5000-15000 SR	Not pregnant	No
27	Married	4-8	High School	Unemployed	Eastern	City	5000-15000 SR	Not pregnant	No
25	Married	4-8	High School	Unemployed	Middle	City	5000-15000 SR	Not pregnant	No
40	Married	4-8	Undergraduate	Unemployed	Western	City	5000-15000 SR	Not pregnant	No
30	Married	4-8	Undergraduate	Unemployed	Eastern	City	5000-15000 SR	Not pregnant	No
20	Single	4-8	High School	Student	Northern	Village	5000-15000 SR	Not pregnant	No
37	Married	4-8	Undergraduate	Unemployed	Middle	City	15100-20000 SR	Not pregnant	No
26	Married	1-3	Undergraduate	Unemployed	Western	City	15100-20000 SR	Not pregnant	No
34	Married	4-8	High School	Unemployed	Northern	Village	5000-15000 SR	Not pregnant	No
38	Married	4-8	Undergraduate	Healthcare Practitioner	Eastern	City	5000-15000 SR	Pregnant	Yes
35	Married	1-3	High School	Unemployed	Southern	City	5000-15000 SR	Not pregnant	No
32	Married	4-8	Undergraduate	Unemployed	Eastern	Village	5000-15000 SR	Pregnant	No
30	Married	4-8	Undergraduate	Unemployed	Eastern	City	5000-15000 SR	Not pregnant	No
27	Married	4-8	High School	Unemployed	Southern	City	5000-15000 SR	Not pregnant	No
26	Married	1-3	Undergraduate	Healthcare Practitioner	Western	City	5000-15000 SR	Not pregnant	Yes
39	Married	4-8	High School	Unemployed	Middle	City	5000-15000 SR	Not pregnant	No
44	Married	4-8	Undergraduate	Governmental Sector	Western	City	5000-15000 SR	Pregnant	No
35	Married	4-8	Undergraduate	Unemployed	Eastern	Village	5000-15000 SR	Not pregnant	No
23	Married	1-3	High School	Student	Eastern	Village	5000-15000 SR	Pregnant	No
28	Married	1-3	Undergraduate	Unemployed	Western	City	15100-20000 SR	Not pregnant	No
40	Married	1-3	High School	Unemployed	Southern	Village	5000-15000 SR	Not pregnant	No
31	Married	1-3	Undergraduate	Governmental Sector	Middle	City	>20000 SR	Not pregnant	No
28	Married	1-3	High School	Unemployed	Eastern	City	5000-15000 SR	Not pregnant	No
38	Married	4-8	Undergraduate	Healthcare Practitioner	Eastern	City	5000-15000 SR	Pregnant	Yes
46	Married	4-8	Undergraduate	Unemployed	Eastern	City	15100-20000 SR	Not pregnant	No
35	Married	4-8	High School	Unemployed	Western	City	15100-20000 SR	Not pregnant	No
31	Married	4-8	High School	Governmental Sector	Eastern	City	5000-15000 SR	Not pregnant	No
38	Married	4-8	Master Degree	Student	Eastern	City	5000-15000 SR	Not pregnant	No
45	Married	4-8	Undergraduate	Unemployed	Western	City	5000-15000 SR	Not pregnant	No
36	Married	4-8	Undergraduate	Unemployed	Eastern	Village	5000-15000 SR	Not pregnant	No
32	Married	4-8	Undergraduate	Unemployed	Eastern	Village	5000-15000 SR	Not pregnant	No
36	Married	4-8	Undergraduate	Student	Eastern	City	5000-15000 SR	Not pregnant	No
33	Married	4-8	Undergraduate	Governmental Sector	Western	City	15100-20000 SR	Not pregnant	No
36	Married	4-8	Undergraduate	Unemployed	Eastern	Village	5000-15000 SR	Pregnant	No
40	Married	4-8	Undergraduate	Healthcare Practitioner	Eastern	City	5000-15000 SR	Not pregnant	No
38	Single	4-8	Undergraduate	Private Sector	Eastern	City	5000-15000 SR	Not pregnant	No
38	Married	4-8	Undergraduate	Unemployed	Western	City	>20000 SR	Not pregnant	No
27	Single	4-8	High School	Unemployed	Western	City	5000-15000 SR	Not pregnant	No
28	Married	4-8	Undergraduate	Unemployed	Eastern	City	>20000 SR	Not pregnant	No
24	Married	1-3	Undergraduate	Unemployed	Northern	City	5000-15000 SR	Pregnant	No
30	Married	4-8	Master Degree	Healthcare Practitioner	Eastern	City	>20000 SR	Not pregnant	Yes
20	Single	>8	High School	Healthcare Student	Northern	City	5000-15000 SR	Not pregnant	No
30	Married	4-8	High School	Unemployed	Western	City	5000-15000 SR	Not pregnant	No
30	Married	4-8	Undergraduate	Unemployed	Eastern	City	5000-15000 SR	Not pregnant	No
29	Married	1-3	Undergraduate	Unemployed	Middle	City	5000-15000 SR	Not pregnant	No
32	Married	1-3	Undergraduate	Unemployed	Middle	City	5000-15000 SR	Not pregnant	No
23	Married	1-3	Undergraduate	Unemployed	Northern	City	5000-15000 SR	Not pregnant	No
26	Married	1-3	Undergraduate	Healthcare Practitioner	Eastern	Village	5000-15000 SR	Not pregnant	Yes
38	Married	1-3	High School	Unemployed	Western	City	5000-15000 SR	Not pregnant	No
28	Married	4-8	High School	Unemployed	Western	City	5000-15000 SR	Not pregnant	Yes
25	Married	1-3	Undergraduate	Governmental Sector	Southern	Village	5000-15000 SR	Pregnant	No
32	Married	4-8	Undergraduate	Unemployed	Southern	City	5000-15000 SR	Not pregnant	No
36	Married	4-8	Undergraduate	Governmental Sector	Middle	City	15100-20000 SR	Pregnant	No
31	Married	4-8	High School	Unemployed	Eastern	City	5000-15000 SR	Not pregnant	No
36	Married	4-8	Undergraduate	Unemployed	Western	City	5000-15000 SR	Not pregnant	No
37	Married	4-8	Undergraduate	Healthcare Practitioner	Eastern	City	5000-15000 SR	Not pregnant	No
29	Married	1-3	Undergraduate	Unemployed	Western	City	15100-20000 SR	Not pregnant	No
33	Married	1-3	Undergraduate	Unemployed	Eastern	Village	5000-15000 SR	Not pregnant	No
30	Married	1-3	Undergraduate	Governmental Sector	Eastern	City	15100-20000 SR	Pregnant	No
27	Married	1-3	Undergraduate	Unemployed	Middle	City	5000-15000 SR	Not pregnant	No
40	Married	4-8	Undergraduate	Governmental Sector	Western	City	5000-15000 SR	Not pregnant	No
30	Married	4-8	Master Degree	Governmental Sector	Western	City	>20000 SR	Not pregnant	No
33	Married	1-3	High School	Unemployed	Eastern	Village	15100-20000 SR	Not pregnant	No
29	Married	4-8	High School	Unemployed	Eastern	Village	5000-15000 SR	Not pregnant	No
40	Married	1-3	Undergraduate	Governmental Sector	Eastern	Village	5000-15000 SR	Not pregnant	No
35	Married	4-8	Undergraduate	Unemployed	Eastern	Village	5000-15000 SR	Not pregnant	No
39	Married	4-8	Undergraduate	Governmental Sector	Eastern	City	5000-15000 SR	Not pregnant	No
30	Married	4-8	Undergraduate	Unemployed	Eastern	City	5000-15000 SR	Not pregnant	No
35	Married	4-8	Master Degree	Governmental Sector	Southern	Village	5000-15000 SR	Not pregnant	No
32	Married	1-3	Undergraduate	Unemployed	Middle	City	5000-15000 SR	Not pregnant	No
32	Married	1-3	Undergraduate	Unemployed	Middle	City	5000-15000 SR	Not pregnant	No
39	Married	4-8	Undergraduate	Unemployed	Eastern	Village	5000-15000 SR	Not pregnant	No
30	Married	4-8	Undergraduate	Unemployed	Southern	City	5000-15000 SR	Not pregnant	No
28	Married	4-8	Undergraduate	Governmental Sector	Middle	City	5000-15000 SR	Not pregnant	No
34	Married	4-8	Undergraduate	Unemployed	Middle	City	5000-15000 SR	Not pregnant	No
27	Married	1-3	Undergraduate	Unemployed	Eastern	City	5000-15000 SR	Not pregnant	No
27	Married	4-8	High School	Unemployed	Eastern	City	5000-15000 SR	Not pregnant	No
34	Married	4-8	Undergraduate	Unemployed	Eastern	Village	5000-15000 SR	Not pregnant	No
27	Married	>8	Undergraduate	Governmental Sector	Western	City	5000-15000 SR	Not pregnant	No
34	Married	4-8	Undergraduate	Unemployed	Eastern	Village	5000-15000 SR	Not pregnant	No
30	Married	4-8	High School	Unemployed	Eastern	City	5000-15000 SR	Not pregnant	No
39	Married	4-8	High School	Unemployed	Eastern	Village	5000-15000 SR	Not pregnant	No
33	Married	4-8	Undergraduate	Unemployed	Eastern	Village	5000-15000 SR	Not pregnant	No
31	Married	4-8	Undergraduate	Unemployed	Eastern	Village	15100-20000 SR	Not pregnant	No
32	Married	4-8	Undergraduate	Unemployed	Middle	City	15100-20000 SR	Not pregnant	No
27	Married	4-8	Undergraduate	Unemployed	Middle	City	5000-15000 SR	Not pregnant	No
45	Married	4-8	Undergraduate	Governmental Sector	Western	City	5000-15000 SR	Not pregnant	No
30	Married	1-3	Undergraduate	Unemployed	Eastern	Village	5000-15000 SR	Pregnant	No
30	Married	1-3	Undergraduate	Unemployed	Eastern	City	15100-20000 SR	Not pregnant	No
27	Married	1-3	Undergraduate	Governmental Sector	Northern	Village	5000-15000 SR	Not pregnant	No
28	Married	4-8	Undergraduate	Unemployed	Eastern	City	15100-20000 SR	Not pregnant	No
40	Married	4-8	High School	Unemployed	Eastern	City	5000-15000 SR	Not pregnant	No
44	Married	1-3	Master Degree	Private Sector	Eastern	City	5000-15000 SR	Not pregnant	No
35	Married	4-8	High School	Unemployed	Northern	Village	5000-15000 SR	Not pregnant	No
20	Single	4-8	High School	Student	Middle	City	5000-15000 SR	Not pregnant	No
36	Married	4-8	Undergraduate	Healthcare Practitioner	Eastern	Village	>20000 SR	Not pregnant	No
30	Married	1-3	High School	Unemployed	Eastern	City	5000-15000 SR	Not pregnant	No
24	Married	1-3	High School	Unemployed	Eastern	Village	5000-15000 SR	Not pregnant	No
35	Married	4-8	Undergraduate	Unemployed	Eastern	City	5000-15000 SR	Not pregnant	No
37	Married	1-3	High School	Unemployed	Eastern	City	5000-15000 SR	Not pregnant	No
34	Married	4-8	Undergraduate	Unemployed	Middle	City	15100-20000 SR	Not pregnant	No
30	Married	4-8	High School	Unemployed	Eastern	City	5000-15000 SR	Not pregnant	No
29	Married	1-3	Undergraduate	Governmental Sector	Eastern	City	5000-15000 SR	Not pregnant	No
45	Married	1-3	Undergraduate	Governmental Sector	Middle	City	5000-15000 SR	Not pregnant	No
31	Married	4-8	Undergraduate	Private Sector	Western	City	5000-15000 SR	Not pregnant	No
32	Married	4-8	Undergraduate	Unemployed	Eastern	City	5000-15000 SR	Not pregnant	No
46	Married	4-8	High School	Unemployed	Middle	City	5000-15000 SR	Not pregnant	No
20	Single	4-8	High School	Healthcare Student	Northern	City	5000-15000 SR	Not pregnant	No
28	Married	1-3	Undergraduate	Unemployed	Western	City	5000-15000 SR	Pregnant	No
33	Married	4-8	Undergraduate	Unemployed	Western	City	5000-15000 SR	Not pregnant	No
40	Married	4-8	Undergraduate	Unemployed	Eastern	Village	5000-15000 SR	Not pregnant	Yes
19	Single	>8	Undergraduate	Student	Northern	City	15100-20000 SR	Not pregnant	No
35	Married	4-8	Undergraduate	Unemployed	Eastern	City	5000-15000 SR	Pregnant	No
20	Single	>8	High School	Student	Northern	City	15100-20000 SR	Not pregnant	No
37	Married	4-8	High School	Unemployed	Western	City	5000-15000 SR	Not pregnant	No
26	Married	4-8	High School	Unemployed	Eastern	Village	5000-15000 SR	Pregnant	No
30	Married	4-8	Undergraduate	Healthcare Practitioner	Middle	City	5000-15000 SR	Not pregnant	No
34	Married	4-8	Master Degree	Unemployed	Middle	City	5000-15000 SR	Not pregnant	Yes
37	Married	4-8	Undergraduate	Unemployed	Western	City	5000-15000 SR	Not pregnant	No
28	Married	1-3	Undergraduate	Unemployed	Eastern	City	5000-15000 SR	Not pregnant	No
39	Married	1-3	Undergraduate	Unemployed	Middle	City	5000-15000 SR	Not pregnant	No
37	Married	4-8	High School	Governmental Sector	Eastern	Village	5000-15000 SR	Not pregnant	No
22	Single	4-8	High School	Student	Northern	City	5000-15000 SR	Not pregnant	No
40	Married	4-8	Undergraduate	Governmental Sector	Middle	City	15100-20000 SR	Not pregnant	No
35	Married	4-8	Undergraduate	Unemployed	Eastern	City	>20000 SR	Not pregnant	No
28	Married	1-3	Undergraduate	Private Sector	Middle	City	5000-15000 SR	Not pregnant	No
42	Married	4-8	Undergraduate	Governmental Sector	Eastern	City	15100-20000 SR	Not pregnant	No
25	Married	1-3	Undergraduate	Unemployed	Eastern	City	5000-15000 SR	Not pregnant	No
38	Married	4-8	Undergraduate	Private Sector	Eastern	City	5000-15000 SR	Not pregnant	No
38	Married	4-8	Undergraduate	Governmental Sector	Eastern	City	5000-15000 SR	Not pregnant	No
33	Married	4-8	Undergraduate	Unemployed	Eastern	City	5000-15000 SR	Not pregnant	No
32	Married	1-3	Undergraduate	Healthcare Practitioner	Eastern	City	5000-15000 SR	Pregnant	No
18	Single	>8	High School	Student	Middle	City	15100-20000 SR	Not pregnant	No
38	Married	4-8	Undergraduate	Unemployed	Middle	City	>20000 SR	Not pregnant	No
38	Married	1-3	Undergraduate	Governmental Sector	Eastern	Village	5000-15000 SR	Not pregnant	No
25	Married	1-3	Undergraduate	Unemployed	Eastern	City	5000-15000 SR	Not pregnant	No
38	Married	4-8	Undergraduate	Governmental Sector	Eastern	City	5000-15000 SR	Not pregnant	No
35	Married	4-8	Undergraduate	Unemployed	Western	Village	5000-15000 SR	Not pregnant	No
30	Married	4-8	High School	Unemployed	Southern	City	5000-15000 SR	Not pregnant	No
29	Married	4-8	Undergraduate	Unemployed	Eastern	City	5000-15000 SR	Pregnant	No
35	Married	4-8	High School	Unemployed	Eastern	City	5000-15000 SR	Pregnant	No
35	Married	4-8	Undergraduate	Unemployed	Eastern	City	5000-15000 SR	Not pregnant	No
36	Married	4-8	Undergraduate	Unemployed	Northern	City	5000-15000 SR	Not pregnant	No
40	Married	4-8	Undergraduate	Unemployed	Eastern	City	5000-15000 SR	Not pregnant	No
26	Married	4-8	High School	Unemployed	Middle	City	5000-15000 SR	Not pregnant	No
28	Married	1-3	Master Degree	Student	Eastern	City	5000-15000 SR	Pregnant	No
18	Single	>8	High School	Student	Middle	City	>20000 SR	Not pregnant	No
48	Married	4-8	Undergraduate	Governmental Sector	Eastern	City	5000-15000 SR	Not pregnant	No
30	Married	4-8	Undergraduate	Unemployed	Western	City	5000-15000 SR	Not pregnant	No
19	Single	4-8	Undergraduate	Student	Eastern	City	5000-15000 SR	Not pregnant	No
41	Married	4-8	Undergraduate	Governmental Sector	Southern	Village	5000-15000 SR	Not pregnant	No
43	Married	4-8	Undergraduate	Unemployed	Middle	City	>20000 SR	Not pregnant	No
31	Married	1-3	Undergraduate	Unemployed	Middle	Village	5000-15000 SR	Not pregnant	No
40	Single	1-3	High School	Governmental Sector	Middle	City	5000-15000 SR	Not pregnant	No
30	Married	1-3	Undergraduate	Unemployed	Southern	City	5000-15000 SR	Not pregnant	No
42	Married	4-8	Undergraduate	Unemployed	Eastern	City	5000-15000 SR	Not pregnant	No
38	Married	>8	Undergraduate	Unemployed	Eastern	City	>20000 SR	Not pregnant	No
22	Married	1-3	Undergraduate	Healthcare Student	Eastern	Village	5000-15000 SR	Not pregnant	Yes
33	Married	1-3	High School	Unemployed	Middle	City	5000-15000 SR	Not pregnant	No
30	Married	1-3	High School	Unemployed	Middle	City	5000-15000 SR	Not pregnant	No
30	Married	1-3	Undergraduate	Healthcare Practitioner	Eastern	City	5000-15000 SR	Not pregnant	No
30	Married	4-8	Undergraduate	Student	Eastern	City	5000-15000 SR	Not pregnant	No
39	Single	>8	Undergraduate	Private Sector	Eastern	City	5000-15000 SR	Not pregnant	No
46	Married	4-8	Undergraduate	Unemployed	Eastern	City	15100-20000 SR	Not pregnant	No
31	Married	4-8	Master Degree	Student	Western	City	15100-20000 SR	Not pregnant	No
25	Married	4-8	Undergraduate	Unemployed	Eastern	City	5000-15000 SR	Not pregnant	No
25	Married	4-8	Undergraduate	Unemployed	Eastern	City	5000-15000 SR	Not pregnant	No
34	Married	1-3	Undergraduate	Unemployed	Eastern	City	>20000 SR	Pregnant	No
38	Married	4-8	Master Degree	Unemployed	Western	City	5000-15000 SR	Not pregnant	No
35	Married	4-8	Undergraduate	Unemployed	Middle	City	5000-15000 SR	Not pregnant	No
23	Single	>8	Undergraduate	Unemployed	Middle	Village	5000-15000 SR	Not pregnant	No
40	Married	4-8	Undergraduate	Unemployed	Eastern	City	5000-15000 SR	Not pregnant	No
33	Married	4-8	High School	Unemployed	Southern	Village	5000-15000 SR	Not pregnant	No
45	Married	4-8	High School	Unemployed	Eastern	City	>20000 SR	Not pregnant	No
32	Married	1-3	Undergraduate	Unemployed	Eastern	City	5000-15000 SR	Not pregnant	No
30	Married	4-8	High School	Unemployed	Middle	City	5000-15000 SR	Not pregnant	No
35	Married	1-3	Undergraduate	Healthcare Practitioner	Middle	City	5000-15000 SR	Not pregnant	Yes
39	Married	4-8	Undergraduate	Unemployed	Eastern	City	>20000 SR	Not pregnant	No
27	Married	1-3	Undergraduate	Unemployed	Northern	City	5000-15000 SR	Not pregnant	No
30	Married	4-8	High School	Unemployed	Eastern	City	5000-15000 SR	Not pregnant	No
26	Married	1-3	Undergraduate	Unemployed	Eastern	Village	5000-15000 SR	Not pregnant	No
33	Married	1-3	High School	Unemployed	Eastern	City	>20000 SR	Not pregnant	No
32	Married	4-8	Undergraduate	Unemployed	Eastern	City	5000-15000 SR	Pregnant	No
38	Married	4-8	Undergraduate	Unemployed	Middle	Village	15100-20000 SR	Not pregnant	No
30	Married	1-3	High School	Unemployed	Eastern	City	5000-15000 SR	Not pregnant	No
32	Married	4-8	Undergraduate	Governmental Sector	Western	City	15100-20000 SR	Not pregnant	No
40	Married	4-8	High School	Unemployed	Western	City	5000-15000 SR	Not pregnant	No
31	Married	1-3	Master Degree	Governmental Sector	Middle	City	5000-15000 SR	Not pregnant	No
34	Married	1-3	Undergraduate	Unemployed	Middle	City	15100-20000 SR	Not pregnant	No
42	Married	4-8	High School	Unemployed	Middle	City	5000-15000 SR	Pregnant	No
43	Married	4-8	High School	Unemployed	Middle	City	5000-15000 SR	Not pregnant	No
32	Married	4-8	Undergraduate	Unemployed	Middle	City	5000-15000 SR	Not pregnant	No
31	Married	4-8	Undergraduate	Unemployed	Middle	City	5000-15000 SR	Not pregnant	No
48	Married	>8	Undergraduate	Governmental Sector	Western	City	5000-15000 SR	Not pregnant	No
32	Married	4-8	Undergraduate	Unemployed	Western	City	5000-15000 SR	Not pregnant	No
30	Married	4-8	Undergraduate	Healthcare Practitioner	Northern	Village	5000-15000 SR	Not pregnant	Yes
32	Married	1-3	Undergraduate	Governmental Sector	Middle	City	15100-20000 SR	Not pregnant	No
39	Married	4-8	Undergraduate	Unemployed	Eastern	Village	15100-20000 SR	Not pregnant	No
27	Married	4-8	Undergraduate	Unemployed	Western	City	5000-15000 SR	Not pregnant	No
42	Married	4-8	High School	Unemployed	Western	City	5000-15000 SR	Not pregnant	No
34	Married	1-3	Undergraduate	Private Sector	Eastern	City	5000-15000 SR	Not pregnant	No
39	Married	4-8	Undergraduate	Healthcare Practitioner	Eastern	City	15100-20000 SR	Not pregnant	Yes
25	Married	4-8	Undergraduate	Unemployed	Eastern	City	5000-15000 SR	Not pregnant	No
23	Married	1-3	High School	Unemployed	Western	City	5000-15000 SR	Not pregnant	No
35	Married	4-8	High School	Unemployed	Middle	City	5000-15000 SR	Not pregnant	No
30	Married	4-8	High School	Unemployed	Western	City	5000-15000 SR	Not pregnant	No
43	Married	4-8	High School	Unemployed	Eastern	City	15100-20000 SR	Not pregnant	No
36	Married	4-8	Undergraduate	Governmental Sector	Eastern	City	5000-15000 SR	Not pregnant	No
32	Married	1-3	Master Degree	Governmental Sector	Middle	City	>20000 SR	Not pregnant	No
27	Married	4-8	Undergraduate	Governmental Sector	Eastern	City	15100-20000 SR	Not pregnant	No
37	Married	4-8	Undergraduate	Private Sector	Western	City	5000-15000 SR	Not pregnant	No
29	Married	4-8	Undergraduate	Unemployed	Middle	City	5000-15000 SR	Not pregnant	No
31	Married	1-3	Undergraduate	Unemployed	Middle	City	5000-15000 SR	Not pregnant	No
43	Married	4-8	Undergraduate	Governmental Sector	Southern	City	5000-15000 SR	Not pregnant	No
43	Married	4-8	Undergraduate	Unemployed	Eastern	City	>20000 SR	Not pregnant	No
33	Married	1-3	Undergraduate	Healthcare Practitioner	Eastern	City	>20000 SR	Not pregnant	Yes
28	Married	4-8	High School	Unemployed	Eastern	City	5000-15000 SR	Not pregnant	No
36	Married	4-8	Undergraduate	Unemployed	Eastern	City	5000-15000 SR	Not pregnant	No
33	Married	4-8	Undergraduate	Unemployed	Western	City	5000-15000 SR	Not pregnant	No
21	Married	4-8	High School	Unemployed	Western	City	5000-15000 SR	Not pregnant	No
32	Married	4-8	Undergraduate	Healthcare Practitioner	Eastern	Village	5000-15000 SR	Not pregnant	Yes
27	Married	1-3	Undergraduate	Governmental Sector	Eastern	City	5000-15000 SR	Pregnant	No
43	Married	1-3	Undergraduate	Governmental Sector	Northern	City	15100-20000 SR	Not pregnant	No
33	Married	4-8	High School	Unemployed	Eastern	Village	5000-15000 SR	Pregnant	No
30	Married	1-3	Undergraduate	Private Sector	Eastern	Village	5000-15000 SR	Not pregnant	Yes
30	Married	4-8	Master Degree	Governmental Sector	Northern	City	5000-15000 SR	Not pregnant	No
35	Married	4-8	Undergraduate	Unemployed	Western	City	5000-15000 SR	Not pregnant	No
24	Married	1-3	Undergraduate	Unemployed	Eastern	City	5000-15000 SR	Not pregnant	No
23	Married	1-3	High School	Unemployed	Western	City	5000-15000 SR	Not pregnant	No
29	Married	1-3	Undergraduate	Unemployed	Eastern	City	5000-15000 SR	Not pregnant	No
28	Married	4-8	Undergraduate	Student	Middle	City	5000-15000 SR	Pregnant	No
27	Married	4-8	Undergraduate	Unemployed	Eastern	Village	5000-15000 SR	Not pregnant	No
36	Married	4-8	Master Degree	Student	Eastern	Village	5000-15000 SR	Not pregnant	No
33	Married	1-3	Undergraduate	Unemployed	Western	City	5000-15000 SR	Not pregnant	No
35	Married	4-8	Undergraduate	Private Sector	Middle	Village	5000-15000 SR	Not pregnant	No
24	Married	1-3	High School	Unemployed	Western	City	5000-15000 SR	Not pregnant	No
32	Single	>8	Undergraduate	Unemployed	Eastern	Village	5000-15000 SR	Not pregnant	No
31	Married	1-3	High School	Governmental Sector	Eastern	City	5000-15000 SR	Not pregnant	No
22	Married	4-8	High School	Unemployed	Eastern	City	5000-15000 SR	Not pregnant	No
33	Married	4-8	High School	Unemployed	Eastern	City	5000-15000 SR	Not pregnant	No
29	Married	1-3	Undergraduate	Private Sector	Western	City	5000-15000 SR	Not pregnant	Yes
30	Married	4-8	Undergraduate	Unemployed	Eastern	Village	5000-15000 SR	Pregnant	No
30	Married	4-8	Undergraduate	Unemployed	Eastern	Village	5000-15000 SR	Pregnant	No
28	Married	4-8	Undergraduate	Unemployed	Eastern	City	5000-15000 SR	Not pregnant	No
30	Married	4-8	Undergraduate	Unemployed	Middle	City	5000-15000 SR	Not pregnant	No
37	Married	4-8	Undergraduate	Unemployed	Eastern	City	5000-15000 SR	Not pregnant	No
32	Married	1-3	Undergraduate	Governmental Sector	Western	City	5000-15000 SR	Not pregnant	No
29	Married	4-8	High School	Unemployed	Eastern	City	5000-15000 SR	Pregnant	No
43	Married	4-8	High School	Unemployed	Eastern	City	5000-15000 SR	Not pregnant	No
28	Married	1-3	High School	Unemployed	Eastern	City	5000-15000 SR	Pregnant	No
27	Married	4-8	Undergraduate	Governmental Sector	Eastern	City	15100-20000 SR	Pregnant	No
36	Married	4-8	High School	Unemployed	Eastern	Village	5000-15000 SR	Not pregnant	No
40	Married	4-8	Undergraduate	Governmental Sector	Southern	City	>20000 SR	Not pregnant	No
40	Married	4-8	Undergraduate	Unemployed	Middle	City	5000-15000 SR	Not pregnant	No
31	Married	1-3	High School	Unemployed	Eastern	Village	5000-15000 SR	Not pregnant	No
35	Married	4-8	Undergraduate	Student	Western	City	5000-15000 SR	Not pregnant	No
35	Married	4-8	Undergraduate	Unemployed	Eastern	City	5000-15000 SR	Not pregnant	No
35	Married	4-8	High School	Unemployed	Eastern	Village	5000-15000 SR	Not pregnant	No
34	Married	4-8	Undergraduate	Healthcare Practitioner	Eastern	City	15100-20000 SR	Not pregnant	Yes
34	Married	1-3	Undergraduate	Unemployed	Eastern	City	5000-15000 SR	Not pregnant	No
24	Single	>8	Undergraduate	Student	Eastern	City	5000-15000 SR	Not pregnant	No
28	Married	4-8	Undergraduate	Governmental Sector	Northern	City	5000-15000 SR	Not pregnant	No
31	Married	4-8	Undergraduate	Healthcare Practitioner	Eastern	Village	5000-15000 SR	Not pregnant	No
42	Married	1-3	Undergraduate	Governmental Sector	Middle	City	5000-15000 SR	Not pregnant	No
33	Married	4-8	High School	Unemployed	Northern	Village	5000-15000 SR	Not pregnant	No
30	Married	4-8	High School	Unemployed	Eastern	City	5000-15000 SR	Not pregnant	No
37	Married	4-8	Undergraduate	Unemployed	Western	City	5000-15000 SR	Not pregnant	No
35	Married	4-8	Undergraduate	Unemployed	Western	City	5000-15000 SR	Not pregnant	No
30	Married	1-3	Undergraduate	Unemployed	Eastern	City	5000-15000 SR	Not pregnant	No
28	Married	4-8	Undergraduate	Student	Western	City	5000-15000 SR	Not pregnant	No
35	Married	4-8	Undergraduate	Unemployed	Middle	City	5000-15000 SR	Not pregnant	No
27	Married	4-8	Undergraduate	Unemployed	Middle	City	5000-15000 SR	Not pregnant	No
28	Married	1-3	Undergraduate	Unemployed	Middle	City	5000-15000 SR	Not pregnant	No
26	Married	4-8	High School	Unemployed	Eastern	City	5000-15000 SR	Not pregnant	No
30	Married	1-3	Undergraduate	Unemployed	Eastern	City	5000-15000 SR	Not pregnant	No
25	Married	4-8	Undergraduate	Unemployed	Eastern	City	5000-15000 SR	Not pregnant	No
30	Married	4-8	Undergraduate	Unemployed	Eastern	City	5000-15000 SR	Not pregnant	No
34	Married	4-8	High School	Unemployed	Western	City	5000-15000 SR	Not pregnant	No
23	Married	4-8	High School	Student	Eastern	City	5000-15000 SR	Not pregnant	No
26	Married	4-8	Undergraduate	Unemployed	Eastern	City	5000-15000 SR	Not pregnant	No
23	Married	1-3	High School	Unemployed	Eastern	City	5000-15000 SR	Not pregnant	No
43	Married	4-8	Undergraduate	Unemployed	Eastern	City	>20000 SR	Not pregnant	No
22	Single	4-8	Undergraduate	Student	Western	City	5000-15000 SR	Not pregnant	No
33	Married	1-3	Undergraduate	Unemployed	Middle	City	5000-15000 SR	Not pregnant	No
35	Married	4-8	Undergraduate	Unemployed	Middle	City	5000-15000 SR	Pregnant	No
34	Married	1-3	Master Degree	Unemployed	Middle	City	5000-15000 SR	Pregnant	Yes
33	Married	1-3	Undergraduate	Unemployed	Western	Village	5000-15000 SR	Not pregnant	No
23	Married	1-3	Undergraduate	Unemployed	Western	City	5000-15000 SR	Not pregnant	No
35	Married	4-8	Undergraduate	Unemployed	Middle	City	5000-15000 SR	Not pregnant	No
30	Married	1-3	Undergraduate	Governmental Sector	Southern	City	>20000 SR	Not pregnant	No
35	Married	4-8	Undergraduate	Unemployed	Western	City	5000-15000 SR	Not pregnant	No
35	Married	1-3	High School	Unemployed	Eastern	Village	5000-15000 SR	Not pregnant	No
45	Married	4-8	Doctoral Degree	Healthcare Practitioner	Eastern	Village	>20000 SR	Not pregnant	Yes
40	Single	4-8	Doctoral Degree	Healthcare Practitioner	Northern	City	5000-15000 SR	Not pregnant	No
45	Married	4-8	Doctoral Degree	Governmental Sector	Northern	City	>20000 SR	Not pregnant	No
34	Married	4-8	High School	Unemployed	Eastern	Village	5000-15000 SR	Not pregnant	No
37	Single	4-8	Doctoral Degree	Governmental Sector	Northern	City	5000-15000 SR	Not pregnant	No
40	Married	4-8	Undergraduate	Unemployed	Eastern	Village	5000-15000 SR	Not pregnant	No
24	Married	4-8	High School	Unemployed	Eastern	City	5000-15000 SR	Not pregnant	No
38	Married	4-8	Undergraduate	Unemployed	Eastern	City	5000-15000 SR	Not pregnant	No
34	Married	4-8	Undergraduate	Governmental Sector	Western	City	>20000 SR	Not pregnant	No
42	Married	4-8	High School	Unemployed	Middle	City	5000-15000 SR	Pregnant	No
34	Married	4-8	Undergraduate	Unemployed	Western	City	5000-15000 SR	Not pregnant	No
26	Married	4-8	Undergraduate	Student	Eastern	Village	5000-15000 SR	Not pregnant	No
47	Married	4-8	Doctoral Degree	Governmental Sector	Northern	City	5000-15000 SR	Not pregnant	No
40	Single	>8	Master Degree	Governmental Sector	Eastern	City	5000-15000 SR	Not pregnant	No
35	Married	4-8	High School	Unemployed	Western	City	5000-15000 SR	Not pregnant	No
26	Married	1-3	Undergraduate	Unemployed	Eastern	City	5000-15000 SR	Not pregnant	No
34	Married	4-8	Undergraduate	Unemployed	Western	City	5000-15000 SR	Not pregnant	No
36	Married	4-8	High School	Unemployed	Eastern	City	5000-15000 SR	Not pregnant	No
23	Married	1-3	High School	Unemployed	Eastern	Village	5000-15000 SR	Not pregnant	No
30	Single	>8	Undergraduate	Governmental Sector	Middle	City	5000-15000 SR	Not pregnant	No
32	Married	1-3	Undergraduate	Unemployed	Eastern	City	5000-15000 SR	Pregnant	No
23	Single	4-8	Undergraduate	Healthcare Practitioner	Middle	City	5000-15000 SR	Not pregnant	No
27	Married	4-8	Undergraduate	Unemployed	Middle	City	5000-15000 SR	Not pregnant	No
31	Married	4-8	High School	Unemployed	Western	City	5000-15000 SR	Not pregnant	No
45	Married	1-3	Doctoral Degree	Healthcare Practitioner	Northern	City	5000-15000 SR	Not pregnant	Yes
29	Married	1-3	Undergraduate	Healthcare Practitioner	Southern	Village	5000-15000 SR	Not pregnant	Yes
41	Married	4-8	Undergraduate	Governmental Sector	Middle	Village	15100-20000 SR	Not pregnant	No
26	Married	1-3	Undergraduate	Student	Western	City	5000-15000 SR	Not pregnant	No
40	Married	4-8	Undergraduate	Governmental Sector	Southern	Village	5000-15000 SR	Not pregnant	No
27	Married	1-3	High School	Unemployed	Western	Village	5000-15000 SR	Not pregnant	No
34	Married	4-8	High School	Unemployed	Middle	City	5000-15000 SR	Not pregnant	No
35	Married	1-3	Undergraduate	Governmental Sector	Middle	City	>20000 SR	Pregnant	No
30	Married	4-8	High School	Unemployed	Middle	City	5000-15000 SR	Pregnant	No
29	Married	4-8	Undergraduate	Student	Southern	City	5000-15000 SR	Not pregnant	No
45	Married	4-8	Doctoral Degree	Governmental Sector	Northern	City	5000-15000 SR	Not pregnant	No
35	Married	4-8	Master Degree	Unemployed	Western	City	5000-15000 SR	Not pregnant	No
33	Married	4-8	Master Degree	Private Sector	Middle	Village	>20000 SR	Not pregnant	No
30	Married	4-8	Undergraduate	Unemployed	Eastern	City	5000-15000 SR	Not pregnant	No
38	Married	4-8	Undergraduate	Unemployed	Eastern	City	5000-15000 SR	Not pregnant	No
29	Married	4-8	High School	Unemployed	Eastern	Village	5000-15000 SR	Pregnant	No
42	Married	4-8	Undergraduate	Governmental Sector	Eastern	City	5000-15000 SR	Not pregnant	No
31	Married	4-8	Undergraduate	Unemployed	Middle	City	5000-15000 SR	Not pregnant	No
35	Married	4-8	High School	Unemployed	Eastern	City	5000-15000 SR	Not pregnant	No
40	Married	4-8	Undergraduate	Unemployed	Middle	City	5000-15000 SR	Not pregnant	No
29	Married	1-3	Undergraduate	Unemployed	Eastern	Village	5000-15000 SR	Not pregnant	No
30	Married	4-8	Undergraduate	Unemployed	Middle	City	5000-15000 SR	Not pregnant	No
36	Married	1-3	Undergraduate	Unemployed	Eastern	Village	5000-15000 SR	Not pregnant	No
28	Married	1-3	Undergraduate	Unemployed	Eastern	City	5000-15000 SR	Not pregnant	No
34	Married	1-3	High School	Unemployed	Eastern	City	5000-15000 SR	Not pregnant	No
23	Married	1-3	Undergraduate	Healthcare Student	Eastern	Village	5000-15000 SR	Not pregnant	Yes
33	Married	4-8	Undergraduate	Unemployed	Eastern	Village	5000-15000 SR	Not pregnant	Yes
27	Married	4-8	High School	Unemployed	Eastern	City	5000-15000 SR	Not pregnant	No
32	Married	4-8	Undergraduate	Unemployed	Eastern	City	5000-15000 SR	Not pregnant	No
32	Married	1-3	Undergraduate	Unemployed	Middle	Village	5000-15000 SR	Not pregnant	No
30	Married	4-8	High School	Unemployed	Northern	City	5000-15000 SR	Not pregnant	No
18	Single	4-8	High School	Student	Middle	City	5000-15000 SR	Not pregnant	No
34	Married	1-3	Master Degree	Unemployed	Eastern	Village	5000-15000 SR	Not pregnant	No
33	Married	4-8	Undergraduate	Unemployed	Western	City	5000-15000 SR	Not pregnant	No
35	Married	1-3	Undergraduate	Governmental Sector	Eastern	City	5000-15000 SR	Not pregnant	No
40	Married	4-8	High School	Unemployed	Eastern	City	5000-15000 SR	Pregnant	No
34	Married	4-8	Undergraduate	Governmental Sector	Eastern	Village	5000-15000 SR	Not pregnant	No
33	Married	4-8	Undergraduate	Governmental Sector	Eastern	Village	5000-15000 SR	Not pregnant	No
42	Married	4-8	High School	Unemployed	Eastern	Village	5000-15000 SR	Not pregnant	No
29	Married	1-3	Undergraduate	Private Sector	Eastern	City	5000-15000 SR	Not pregnant	No
34	Married	4-8	High School	Unemployed	Eastern	City	5000-15000 SR	Pregnant	No
29	Married	1-3	High School	Unemployed	Middle	City	15100-20000 SR	Not pregnant	No
26	Married	4-8	Undergraduate	Unemployed	Middle	City	5000-15000 SR	Not pregnant	No
38	Married	4-8	Undergraduate	Unemployed	Western	City	>20000 SR	Not pregnant	No
28	Married	1-3	Undergraduate	Unemployed	Middle	City	5000-15000 SR	Pregnant	No
27	Married	4-8	High School	Unemployed	Northern	City	5000-15000 SR	Not pregnant	No
43	Married	4-8	Undergraduate	Unemployed	Eastern	City	15100-20000 SR	Not pregnant	No
41	Married	4-8	Undergraduate	Governmental Sector	Eastern	City	>20000 SR	Not pregnant	No
34	Married	4-8	Undergraduate	Unemployed	Eastern	Village	5000-15000 SR	Not pregnant	Yes
42	Married	4-8	Undergraduate	Unemployed	Western	City	5000-15000 SR	Not pregnant	No
32	Married	4-8	Undergraduate	Student	Eastern	City	5000-15000 SR	Not pregnant	No
28	Married	4-8	Undergraduate	Unemployed	Eastern	City	5000-15000 SR	Not pregnant	No
24	Married	1-3	Undergraduate	Unemployed	Western	City	5000-15000 SR	Not pregnant	No
27	Married	1-3	Undergraduate	Unemployed	Western	City	5000-15000 SR	Pregnant	No
41	Married	4-8	Undergraduate	Governmental Sector	Eastern	Village	>20000 SR	Not pregnant	No
27	Married	4-8	Undergraduate	Unemployed	Middle	City	5000-15000 SR	Not pregnant	No
27	Married	4-8	High School	Unemployed	Middle	City	5000-15000 SR	Not pregnant	No
29	Married	>8	Undergraduate	Governmental Sector	Eastern	City	5000-15000 SR	Not pregnant	No
34	Married	4-8	Undergraduate	Governmental Sector	Middle	Village	15100-20000 SR	Not pregnant	No
30	Married	>8	High School	Unemployed	Western	City	5000-15000 SR	Not pregnant	No
31	Married	4-8	High School	Unemployed	Northern	City	5000-15000 SR	Not pregnant	No
20	Single	>8	Undergraduate	Student	Eastern	Village	5000-15000 SR	Not pregnant	No
32	Married	1-3	Undergraduate	Unemployed	Eastern	Village	5000-15000 SR	Not pregnant	No
40	Married	4-8	Undergraduate	Unemployed	Middle	City	>20000 SR	Not pregnant	No
28	Married	1-3	Undergraduate	Unemployed	Eastern	City	5000-15000 SR	Not pregnant	No
26	Married	4-8	Undergraduate	Unemployed	Southern	Village	5000-15000 SR	Not pregnant	Yes
37	Married	4-8	Undergraduate	Unemployed	Northern	City	5000-15000 SR	Not pregnant	No
55	Married	4-8	Master Degree	Governmental Sector	Western	City	5000-15000 SR	Not pregnant	No
28	Married	4-8	Undergraduate	Unemployed	Eastern	Village	5000-15000 SR	Not pregnant	No
28	Married	4-8	Undergraduate	Healthcare Student	Eastern	Village	5000-15000 SR	Not pregnant	Yes
40	Married	4-8	High School	Unemployed	Western	City	5000-15000 SR	Not pregnant	No
27	Married	1-3	High School	Unemployed	Eastern	Village	5000-15000 SR	Not pregnant	No
33	Married	4-8	Undergraduate	Unemployed	Middle	City	5000-15000 SR	Not pregnant	No
40	Married	4-8	Undergraduate	Governmental Sector	Middle	Village	5000-15000 SR	Not pregnant	No
33	Married	4-8	Undergraduate	Governmental Sector	Northern	City	5000-15000 SR	Not pregnant	No
28	Married	4-8	Undergraduate	Unemployed	Eastern	Village	5000-15000 SR	Not pregnant	No
29	Married	1-3	Undergraduate	Healthcare Practitioner	Southern	Village	5000-15000 SR	Not pregnant	Yes
37	Married	4-8	Undergraduate	Unemployed	Eastern	City	>20000 SR	Not pregnant	No
35	Married	4-8	Undergraduate	Unemployed	Eastern	Village	5000-15000 SR	Not pregnant	No
28	Married	4-8	Undergraduate	Unemployed	Eastern	Village	5000-15000 SR	Not pregnant	No
31	Married	4-8	Undergraduate	Unemployed	Eastern	City	5000-15000 SR	Not pregnant	No
27	Married	1-3	Undergraduate	Governmental Sector	Eastern	Village	5000-15000 SR	Not pregnant	No
29	Married	4-8	High School	Unemployed	Eastern	City	5000-15000 SR	Not pregnant	No
27	Married	1-3	Undergraduate	Unemployed	Western	City	5000-15000 SR	Not pregnant	No
29	Married	4-8	Undergraduate	Unemployed	Middle	City	5000-15000 SR	Not pregnant	No
28	Married	1-3	Undergraduate	Unemployed	Eastern	City	5000-15000 SR	Pregnant	No
30	Married	1-3	Undergraduate	Unemployed	Middle	City	5000-15000 SR	Not pregnant	No
34	Married	4-8	High School	Unemployed	Eastern	City	5000-15000 SR	Not pregnant	No
37	Married	4-8	Master Degree	Unemployed	Eastern	Village	5000-15000 SR	Not pregnant	No
27	Married	4-8	High School	Unemployed	Eastern	City	5000-15000 SR	Not pregnant	No
35	Married	4-8	Undergraduate	Unemployed	Eastern	City	5000-15000 SR	Not pregnant	No
20	Single	4-8	High School	Student	Northern	Village	5000-15000 SR	Not pregnant	No
40	Married	4-8	Master Degree	Healthcare Practitioner	Western	City	15100-20000 SR	Not pregnant	Yes
26	Married	1-3	Undergraduate	Unemployed	Northern	City	5000-15000 SR	Not pregnant	No
30	Married	1-3	Undergraduate	Unemployed	Eastern	City	5000-15000 SR	Not pregnant	No
28	Married	4-8	High School	Unemployed	Middle	City	5000-15000 SR	Not pregnant	No
20	Single	4-8	High School	Student	Middle	City	5000-15000 SR	Not pregnant	No
22	Single	4-8	High School	Student	Northern	City	5000-15000 SR	Not pregnant	No
20	Single	>8	Undergraduate	Student	Eastern	Village	5000-15000 SR	Not pregnant	No
23	Married	1-3	Undergraduate	Healthcare Student	Eastern	Village	5000-15000 SR	Not pregnant	Yes
26	Married	1-3	Undergraduate	Governmental Sector	Southern	City	5000-15000 SR	Not pregnant	No
32	Married	1-3	High School	Unemployed	Eastern	Village	5000-15000 SR	Not pregnant	No
25	Single	>8	Undergraduate	Healthcare Student	Eastern	Village	5000-15000 SR	Not pregnant	Yes
20	Single	>8	Undergraduate	Student	Middle	City	5000-15000 SR	Not pregnant	No
25	Married	4-8	Undergraduate	Unemployed	Northern	City	5000-15000 SR	Not pregnant	No
35	Married	4-8	Undergraduate	Governmental Sector	Northern	Village	5000-15000 SR	Not pregnant	No
25	Single	>8	Undergraduate	Healthcare Student	Eastern	Village	5000-15000 SR	Not pregnant	Yes
53	Married	4-8	Undergraduate	Governmental Sector	Western	City	15100-20000 SR	Not pregnant	No
46	Married	4-8	Undergraduate	Healthcare Practitioner	Middle	City	>20000 SR	Not pregnant	No
75	Married	4-8	Undergraduate	Unemployed	Western	City	5000-15000 SR	Not pregnant	No
40	Single	4-8	Doctoral Degree	Healthcare Practitioner	Northern	City	5000-15000 SR	Not pregnant	No
50	Married	4-8	Undergraduate	Governmental Sector	Middle	City	>20000 SR	Not pregnant	No
20	Single	4-8	High School	Student	Western	City	5000-15000 SR	Not pregnant	No
63	Married	1-3	Undergraduate	Governmental Sector	Western	City	15100-20000 SR	Not pregnant	No
48	Married	4-8	Master Degree	Healthcare Practitioner	Middle	City	>20000 SR	Not pregnant	Yes
66	Married	1-3	Undergraduate	Governmental Sector	Western	City	5000-15000 SR	Not pregnant	No
39	Married	4-8	Undergraduate	Unemployed	Western	City	5000-15000 SR	Not pregnant	No
29	Married	1-3	Undergraduate	Unemployed	Western	City	5000-15000 SR	Not pregnant	No
36	Married	4-8	Undergraduate	Healthcare Practitioner	Western	City	5000-15000 SR	Not pregnant	Yes
52	Married	4-8	Undergraduate	Unemployed	Western	City	5000-15000 SR	Not pregnant	No
37	Married	4-8	Undergraduate	Unemployed	Western	City	15100-20000 SR	Not pregnant	No
36	Married	4-8	Undergraduate	Healthcare Practitioner	Middle	City	5000-15000 SR	Not pregnant	Yes
45	Married	4-8	Undergraduate	Unemployed	Western	City	15100-20000 SR	Not pregnant	No
39	Married	4-8	Undergraduate	Unemployed	Western	City	15100-20000 SR	Pregnant	No
40	Married	4-8	Undergraduate	Private Sector	Western	City	5000-15000 SR	Not pregnant	No
29	Married	4-8	Undergraduate	Unemployed	Western	City	15100-20000 SR	Not pregnant	No
60	Married	4-8	Undergraduate	Governmental Sector	Western	City	5000-15000 SR	Not pregnant	No
45	Married	4-8	High School	Unemployed	Western	City	15100-20000 SR	Not pregnant	No
47	Married	4-8	Master Degree	Governmental Sector	Western	City	5000-15000 SR	Not pregnant	No
48	Married	4-8	Undergraduate	Unemployed	Western	City	>20000 SR	Not pregnant	No
23	Married	1-3	Undergraduate	Healthcare Student	Eastern	Village	5000-15000 SR	Not pregnant	No
42	Married	4-8	Undergraduate	Unemployed	Western	City	5000-15000 SR	Not pregnant	No
38	Married	4-8	Master Degree	Governmental Sector	Western	City	5000-15000 SR	Not pregnant	No
24	Married	1-3	Undergraduate	Unemployed	Northern	City	5000-15000 SR	Pregnant	No
38	Married	4-8	High School	Unemployed	Middle	City	5000-15000 SR	Not pregnant	No
25	Married	4-8	Undergraduate	Unemployed	Eastern	Village	5000-15000 SR	Not pregnant	No
37	Married	4-8	High School	Unemployed	Eastern	City	5000-15000 SR	Not pregnant	No
55	Single	>8	Undergraduate	Governmental Sector	Western	City	5000-15000 SR	Not pregnant	No
60	Single	4-8	Undergraduate	Governmental Sector	Western	City	15100-20000 SR	Not pregnant	No
40	Married	4-8	Master Degree	Governmental Sector	Middle	City	5000-15000 SR	Not pregnant	No
36	Married	4-8	Undergraduate	Healthcare Practitioner	Western	City	5000-15000 SR	Not pregnant	Yes
47	Married	4-8	Undergraduate	Unemployed	Western	City	15100-20000 SR	Not pregnant	No
31	Married	4-8	Undergraduate	Unemployed	Western	City	>20000 SR	Not pregnant	No
20	Single	>8	Undergraduate	Student	Eastern	Village	5000-15000 SR	Not pregnant	No
30	Married	4-8	Undergraduate	Unemployed	Western	City	5000-15000 SR	Not pregnant	No
53	Married	4-8	Undergraduate	Governmental Sector	Western	City	5000-15000 SR	Not pregnant	No
38	Married	4-8	Master Degree	Governmental Sector	Western	City	5000-15000 SR	Not pregnant	No
36	Married	4-8	Undergraduate	Healthcare Practitioner	Middle	City	5000-15000 SR	Not pregnant	Yes
29	Married	1-3	Undergraduate	Unemployed	Eastern	Village	>20000 SR	Pregnant	Yes
60	Married	4-8	Undergraduate	Unemployed	Western	City	5000-15000 SR	Not pregnant	No
42	Married	4-8	Undergraduate	Unemployed	Western	City	5000-15000 SR	Not pregnant	No
34	Married	4-8	Master Degree	Unemployed	Western	City	5000-15000 SR	Not pregnant	No
30	Married	1-3	Master Degree	Unemployed	Northern	City	5000-15000 SR	Pregnant	No
37	Married	4-8	Master Degree	Unemployed	Eastern	Village	5000-15000 SR	Not pregnant	No
24	Single	4-8	Undergraduate	Unemployed	Middle	City	15100-20000 SR	Not pregnant	Yes
52	Married	4-8	Undergraduate	Unemployed	Western	City	5000-15000 SR	Not pregnant	No
41	Single	4-8	Master Degree	Healthcare Practitioner	Middle	City	15100-20000 SR	Not pregnant	No
39	Married	1-3	Undergraduate	Healthcare Practitioner	Middle	City	5000-15000 SR	Not pregnant	No
30	Married	4-8	Undergraduate	Unemployed	Eastern	City	15100-20000 SR	Not pregnant	No
20	Single	4-8	Undergraduate	Student	Northern	City	>20000 SR	Not pregnant	No
24	Single	4-8	Undergraduate	Unemployed	Middle	City	15100-20000 SR	Not pregnant	Yes
26	Married	4-8	Undergraduate	Unemployed	Northern	City	>20000 SR	Not pregnant	No
60	Married	4-8	Undergraduate	Unemployed	Middle	City	>20000 SR	Not pregnant	No
30	Married	4-8	Undergraduate	Unemployed	Eastern	Village	>20000 SR	Not pregnant	No
48	Married	4-8	Undergraduate	Governmental Sector	Eastern	City	5000-15000 SR	Not pregnant	No
24	Single	4-8	Undergraduate	Student	Western	City	5000-15000 SR	Not pregnant	No
48	Married	4-8	Undergraduate	Unemployed	Western	City	>20000 SR	Not pregnant	No
38	Married	4-8	Undergraduate	Healthcare Practitioner	Eastern	City	15100-20000 SR	Not pregnant	No
30	Married	4-8	Undergraduate	Unemployed	Western	City	5000-15000 SR	Not pregnant	No
32	Married	4-8	Undergraduate	Governmental Sector	Middle	City	>20000 SR	Pregnant	No
45	Married	4-8	High School	Unemployed	Western	City	15100-20000 SR	Not pregnant	No
30	Married	1-3	Undergraduate	Unemployed	Middle	City	5000-15000 SR	Not pregnant	No
36	Married	4-8	Undergraduate	Unemployed	Eastern	Village	5000-15000 SR	Not pregnant	No
40	Married	1-3	Doctoral Degree	Healthcare Practitioner	Middle	City	5000-15000 SR	Not pregnant	No
29	Married	1-3	Undergraduate	Unemployed	Middle	City	5000-15000 SR	Not pregnant	No
32	Married	1-3	Undergraduate	Healthcare Practitioner	Western	City	5000-15000 SR	Not pregnant	Yes
20	Single	4-8	Undergraduate	Student	Northern	City	>20000 SR	Not pregnant	No
29	Married	4-8	Undergraduate	Unemployed	Middle	City	5000-15000 SR	Not pregnant	No
45	Married	4-8	Undergraduate	Governmental Sector	Eastern	Village	5000-15000 SR	Not pregnant	No
75	Married	4-8	Undergraduate	Unemployed	Western	City	5000-15000 SR	Not pregnant	No
34	Single	>8	Undergraduate	Unemployed	Southern	City	5000-15000 SR	Not pregnant	No
51	Married	>8	Undergraduate	Governmental Sector	Southern	City	>20000 SR	Not pregnant	No
44	Married	4-8	Doctoral Degree	Private Sector	Western	City	5000-15000 SR	Not pregnant	No
41	Married	1-3	Undergraduate	Governmental Sector	Southern	City	5000-15000 SR	Not pregnant	No
35	Married	4-8	Undergraduate	Unemployed	Southern	City	5000-15000 SR	Not pregnant	No
50	Married	4-8	Undergraduate	Governmental Sector	Southern	City	5000-15000 SR	Not pregnant	No
43	Married	4-8	Undergraduate	Governmental Sector	Southern	City	5000-15000 SR	Not pregnant	No
19	Single	>8	High School	Student	Southern	City	15100-20000 SR	Not pregnant	No
45	Married	4-8	Undergraduate	Governmental Sector	Southern	Village	5000-15000 SR	Not pregnant	No
45	Married	4-8	Undergraduate	Governmental Sector	Southern	Village	5000-15000 SR	Not pregnant	No
50	Married	4-8	Undergraduate	Governmental Sector	Southern	City	15100-20000 SR	Not pregnant	No
40	Married	4-8	Undergraduate	Unemployed	Southern	City	5000-15000 SR	Not pregnant	No
45	Married	4-8	Undergraduate	Governmental Sector	Southern	City	5000-15000 SR	Not pregnant	No
27	Married	1-3	High School	Unemployed	Eastern	Village	5000-15000 SR	Not pregnant	No
23	Single	4-8	Undergraduate	Unemployed	Western	City	5000-15000 SR	Not pregnant	No
24	Married	1-3	High School	Student	Northern	City	5000-15000 SR	Not pregnant	No
32	Married	4-8	Undergraduate	Unemployed	Southern	City	5000-15000 SR	Pregnant	No
26	Married	1-3	Undergraduate	Unemployed	Middle	City	5000-15000 SR	Not pregnant	No
32	Married	1-3	Undergraduate	Unemployed	Northern	Village	5000-15000 SR	Not pregnant	No
23	Single	>8	Undergraduate	Healthcare Practitioner	Northern	City	15100-20000 SR	Not pregnant	Yes
31	Married	4-8	Undergraduate	Unemployed	Northern	City	5000-15000 SR	Not pregnant	No
47	Married	>8	Undergraduate	Unemployed	Northern	City	5000-15000 SR	Not pregnant	No
26	Married	1-3	Undergraduate	Unemployed	Northern	City	5000-15000 SR	Not pregnant	No
33	Married	4-8	Undergraduate	Unemployed	Middle	City	5000-15000 SR	Not pregnant	No
23	Single	>8	Undergraduate	Healthcare Practitioner	Northern	City	15100-20000 SR	Not pregnant	Yes
55	Married	4-8	High School	Unemployed	Northern	City	5000-15000 SR	Not pregnant	No
33	Married	4-8	Undergraduate	Unemployed	Middle	City	5000-15000 SR	Not pregnant	No
24	Married	1-3	Undergraduate	Unemployed	Middle	City	5000-15000 SR	Not pregnant	No
26	Married	1-3	Undergraduate	Unemployed	Northern	City	5000-15000 SR	Not pregnant	No
45	Married	4-8	Undergraduate	Governmental Sector	Southern	Village	5000-15000 SR	Not pregnant	No
38	Married	4-8	High School	Unemployed	Middle	City	5000-15000 SR	Not pregnant	No
32	Married	1-3	Undergraduate	Unemployed	Northern	Village	5000-15000 SR	Not pregnant	No
43	Married	4-8	Undergraduate	Unemployed	Eastern	Village	5000-15000 SR	Not pregnant	No
37	Single	4-8	Doctoral Degree	Governmental Sector	Western	City	5000-15000 SR	Not pregnant	No
54	Single	4-8	High School	Unemployed	Eastern	Village	5000-15000 SR	Not pregnant	No
20	Single	4-8	High School	Healthcare Student	Northern	City	5000-15000 SR	Not pregnant	No
25	Single	4-8	Undergraduate	Unemployed	Western	City	5000-15000 SR	Not pregnant	Yes
20	Single	4-8	Undergraduate	Student	Northern	City	>20000 SR	Not pregnant	No
48	Married	4-8	Undergraduate	Unemployed	Western	City	>20000 SR	Not pregnant	No
40	Married	4-8	Undergraduate	Governmental Sector	Eastern	Village	5000-15000 SR	Not pregnant	No
40	Married	4-8	Undergraduate	Governmental Sector	Eastern	Village	5000-15000 SR	Not pregnant	No
26	Married	1-3	Undergraduate	Unemployed	Middle	City	5000-15000 SR	Not pregnant	No
23	Married	1-3	Undergraduate	Unemployed	Eastern	City	5000-15000 SR	Pregnant	No
26	Married	1-3	Undergraduate	Unemployed	Middle	City	5000-15000 SR	Not pregnant	No
29	Married	1-3	Undergraduate	Governmental Sector	Northern	City	>20000 SR	Not pregnant	No
33	Married	4-8	Master Degree	Unemployed	Northern	City	>20000 SR	Not pregnant	No
26	Married	1-3	Undergraduate	Private Sector	Northern	Village	5000-15000 SR	Not pregnant	No
24	Single	>8	Undergraduate	Unemployed	Northern	City	5000-15000 SR	Not pregnant	No
26	Married	1-3	Undergraduate	Private Sector	Northern	Village	5000-15000 SR	Not pregnant	No
24	Married	1-3	Master Degree	Healthcare Practitioner	Northern	City	15100-20000 SR	Not pregnant	Yes
18	Single	>8	Undergraduate	Healthcare Student	Northern	City	>20000 SR	Not pregnant	No
26	Married	1-3	Undergraduate	Governmental Sector	Eastern	City	15100-20000 SR	Pregnant	No
19	Single	>8	High School	Student	Northern	Village	5000-15000 SR	Not pregnant	No
20	Single	4-8	High School	Student	Northern	City	15100-20000 SR	Not pregnant	No
25	Married	1-3	Undergraduate	Healthcare Student	Northern	City	5000-15000 SR	Not pregnant	Yes
19	Single	4-8	Undergraduate	Unemployed	Northern	City	15100-20000 SR	Not pregnant	No
20	Single	4-8	Undergraduate	Healthcare Student	Southern	City	5000-15000 SR	Not pregnant	No
20	Single	>8	High School	Student	Northern	Village	5000-15000 SR	Not pregnant	No
19	Single	>8	High School	Student	Northern	Village	5000-15000 SR	Not pregnant	No
18	Single	4-8	High School	Healthcare Student	Middle	City	5000-15000 SR	Not pregnant	No
19	Single	4-8	High School	Student	Northern	City	>20000 SR	Not pregnant	No
18	Single	4-8	High School	Student	Middle	Village	15100-20000 SR	Not pregnant	No
18	Single	>8	High School	Student	Southern	Village	>20000 SR	Not pregnant	No
18	Single	4-8	Undergraduate	Healthcare Student	Middle	City	5000-15000 SR	Not pregnant	Yes
18	Single	>8	High School	Student	Northern	Village	5000-15000 SR	Not pregnant	No
46	Married	4-8	Undergraduate	Governmental Sector	Northern	City	15100-20000 SR	Not pregnant	No
20	Single	>8	Undergraduate	Healthcare Student	Northern	City	5000-15000 SR	Not pregnant	No
22	Single	4-8	Undergraduate	Healthcare Student	Northern	City	>20000 SR	Not pregnant	Yes
20	Single	4-8	Undergraduate	Student	Northern	City	5000-15000 SR	Not pregnant	No
19	Single	4-8	Undergraduate	Healthcare Student	Northern	Village	5000-15000 SR	Not pregnant	Yes
20	Single	4-8	High School	Student	Northern	City	5000-15000 SR	Not pregnant	No
20	Single	4-8	Undergraduate	Student	Northern	City	5000-15000 SR	Not pregnant	No
19	Single	4-8	High School	Student	Northern	City	15100-20000 SR	Not pregnant	No
19	Single	4-8	Undergraduate	Student	Northern	City	15100-20000 SR	Not pregnant	No
19	Single	4-8	High School	Student	Northern	Village	15100-20000 SR	Not pregnant	No
22	Single	4-8	Undergraduate	Healthcare Student	Middle	City	>20000 SR	Not pregnant	Yes
18	Single	4-8	High School	Healthcare Student	Middle	Village	15100-20000 SR	Not pregnant	No
20	Single	4-8	Undergraduate	Student	Northern	City	5000-15000 SR	Not pregnant	No
19	Single	4-8	Undergraduate	Student	Northern	City	15100-20000 SR	Not pregnant	No
25	Married	1-3	Undergraduate	Unemployed	Northern	City	5000-15000 SR	Not pregnant	Yes
18	Single	>8	High School	Student	Southern	Village	5000-15000 SR	Not pregnant	No
19	Single	4-8	High School	Student	Middle	City	5000-15000 SR	Not pregnant	No
18	Single	4-8	High School	Student	Middle	City	5000-15000 SR	Not pregnant	No
19	Single	4-8	High School	Student	Northern	City	>20000 SR	Not pregnant	No
23	Single	4-8	Undergraduate	Healthcare Practitioner	Northern	Village	5000-15000 SR	Not pregnant	Yes
20	Single	4-8	High School	Student	Northern	Village	5000-15000 SR	Not pregnant	No
20	Single	>8	High School	Student	Northern	Village	5000-15000 SR	Not pregnant	No
20	Single	4-8	High School	Student	Northern	City	15100-20000 SR	Not pregnant	No
32	Married	4-8	Master Degree	Governmental Sector	Middle	City	5000-15000 SR	Not pregnant	No
20	Single	4-8	Undergraduate	Student	Northern	City	5000-15000 SR	Not pregnant	No
19	Single	4-8	High School	Student	Northern	City	5000-15000 SR	Not pregnant	No
19	Single	4-8	High School	Student	Northern	City	5000-15000 SR	Not pregnant	No
32	Married	4-8	Master Degree	Governmental Sector	Middle	City	5000-15000 SR	Not pregnant	No
46	Married	4-8	Undergraduate	Governmental Sector	Northern	City	15100-20000 SR	Not pregnant	No
20	Single	>8	Undergraduate	Student	Northern	City	5000-15000 SR	Not pregnant	No
26	Single	4-8	Undergraduate	Unemployed	Eastern	City	5000-15000 SR	Not pregnant	No
28	Married	1-3	Undergraduate	Healthcare Practitioner	Eastern	City	5000-15000 SR	Not pregnant	No
29	Married	4-8	Undergraduate	Unemployed	Eastern	Village	5000-15000 SR	Not pregnant	No
29	Married	1-3	Undergraduate	Unemployed	Eastern	Village	5000-15000 SR	Not pregnant	No
28	Married	4-8	High School	Unemployed	Eastern	City	5000-15000 SR	Not pregnant	No
28	Single	>8	High School	Unemployed	Eastern	City	5000-15000 SR	Not pregnant	No
23	Married	1-3	Undergraduate	Healthcare Student	Eastern	City	5000-15000 SR	Not pregnant	Yes
32	Married	1-3	Undergraduate	Unemployed	Eastern	City	5000-15000 SR	Not pregnant	Yes
30	Married	4-8	High School	Unemployed	Eastern	Village	5000-15000 SR	Not pregnant	No
35	Married	4-8	Undergraduate	Unemployed	Eastern	Village	5000-15000 SR	Not pregnant	No
28	Married	4-8	Undergraduate	Unemployed	Eastern	City	5000-15000 SR	Not pregnant	No
29	Married	1-3	Undergraduate	Unemployed	Eastern	City	5000-15000 SR	Not pregnant	No
20	Single	4-8	Undergraduate	Student	Northern	City	5000-15000 SR	Not pregnant	No
19	Single	4-8	Undergraduate	Healthcare Student	Northern	Village	5000-15000 SR	Not pregnant	Yes
23	Married	1-3	Undergraduate	Healthcare Student	Eastern	City	5000-15000 SR	Not pregnant	Yes
38	Married	4-8	High School	Unemployed	Eastern	Village	5000-15000 SR	Not pregnant	No
38	Married	4-8	High School	Unemployed	Eastern	Village	5000-15000 SR	Not pregnant	No
19	Single	4-8	High School	Student	Northern	City	5000-15000 SR	Not pregnant	No

## Sheet: Summary Analysis
Age				Marital Status				Family Size				Education				Employtment				Region				Residence				Family Monthly Income				Pregnancy Status
	N	%			N	%			N	%			N	%			N	%			N	%			N	%			N	%			N	%
18-30	456	45.4		Single	181	18.0279		1-3	272	27.0916		High School	282	28.0876		Unemployed	557	55.4781		Eastern	461	45.9163		Rural	274	27.2908		5000-15000 SR	819	81.5737		Not Pregnant	917	91.3347
31-40	419	41.7		Married	823	81.9721		4-8	643	64.0438		Undergraduate	664	66.1355		Student	134	13.3466		Western	165	16.4343		Urban	730	72.7092		15100-20000 SR	106	10.5578		Pregnant	87	8.66534
41-50	110	11						>8	89	8.86454		Master Degree	46	4.58167		Healthcare Student	40	3.98406		Middle	191	19.0239						>20000 SR	79	7.86853
>50	19	1.9										Doctoral Degree	12	1.19522		Healthcare Practitioner	54	5.37849		Norhtern	133	13.247
																Governmental Sector	181	18.0279		Southern	54	5.37849
																Private Sector	38	3.78486
Total	1004	100		Total	1004	100		Total	1004	100		Total	1004	100		Total	1004	100		Total	1004	100			1004	100			1004	100			1004	100

## Sheet: Data_Coded
Age	Marital status	Family Size	Education	Employment	Region	Residence	Family Montly income	Pregnancy status	Heard of CMV?
2	2	1	2	4	3	1	3	2	1
2	2	2	2	1	1	0	1	1	0
1	2	1	2	1	1	0	3	2	1
2	2	2	2	5	1	0	1	1	0
3	2	2	2	1	1	0	1	1	0
1	1	3	2	2	1	1	1	1	0
1	1	2	2	5	1	0	1	1	0
3	2	2	2	5	1	0	2	1	0
2	2	2	2	1	1	0	1	1	0
4	2	3	1	1	1	0	1	1	0
2	2	2	1	1	1	0	1	1	0
2	2	2	3	1	1	0	1	1	0
3	2	2	2	5	1	0	2	1	0
2	2	2	1	1	1	0	1	1	0
1	2	1	2	1	1	0	1	1	0
1	1	3	1	2	1	0	1	1	0
2	2	2	2	5	1	0	1	1	0
1	2	1	2	1	1	0	1	1	0
1	2	2	2	5	3	1	3	1	0
3	2	2	2	5	1	1	2	1	0
1	1	3	2	2	1	0	1	1	0
1	2	2	2	6	1	0	1	1	0
1	2	1	2	4	2	1	1	1	0
2	2	2	2	1	5	1	1	1	0
2	2	2	1	1	1	0	1	1	0
2	2	2	2	5	1	0	1	1	1
2	2	2	2	5	1	1	1	1	0
2	2	1	1	1	1	0	1	1	0
1	2	2	2	1	5	0	1	1	0
1	2	1	2	3	1	1	1	1	1
2	2	2	1	1	5	1	1	2	0
1	1	1	2	2	1	0	1	1	0
2	2	1	2	5	1	1	1	1	0
3	2	2	2	5	5	0	1	1	0
3	2	2	4	5	4	1	1	1	1
1	2	1	2	1	1	0	1	1	0
3	2	2	1	1	1	0	1	1	0
2	2	1	2	5	1	1	1	1	0
3	2	2	2	5	1	1	1	1	0
3	2	2	2	5	4	1	1	1	0
1	1	3	1	2	1	1	3	1	0
1	1	2	1	3	4	1	2	1	0
2	2	1	2	5	1	0	1	1	0
1	1	3	1	2	4	0	1	1	0
2	2	2	2	5	1	0	2	1	0
3	2	2	2	1	1	0	1	1	0
2	2	1	2	4	2	1	2	1	0
3	1	1	2	5	1	0	1	1	0
2	2	2	1	1	1	0	1	1	0
2	2	2	2	5	1	0	1	1	0
3	2	3	1	5	1	0	1	1	0
2	2	2	1	1	1	0	1	1	0
1	1	3	1	2	1	1	3	1	0
2	2	2	2	5	1	1	1	1	0
1	1	3	2	1	2	1	1	1	0
3	1	3	1	6	1	0	1	1	0
1	1	2	1	1	1	1	1	1	0
3	2	2	2	5	1	1	1	2	0
2	2	2	1	6	1	1	1	2	0
1	2	1	1	2	1	0	1	2	0
4	2	2	2	5	3	1	2	1	0
3	2	2	2	5	1	1	1	1	0
2	2	1	2	5	5	1	1	1	0
3	2	2	2	5	1	0	1	1	0
1	1	3	2	3	1	0	1	1	1
2	2	2	2	5	1	0	1	1	0
1	2	1	2	2	1	1	1	2	0
2	2	2	1	1	3	1	2	1	0
1	1	2	2	3	3	1	1	1	1
2	1	3	3	5	1	1	1	1	0
1	1	3	1	2	1	1	1	1	0
1	1	2	1	2	1	1	1	1	0
2	2	2	2	5	1	0	1	1	0
1	2	1	2	2	1	0	1	1	0
1	1	2	1	2	1	1	1	1	0
2	2	2	1	1	1	0	1	1	0
2	2	2	1	1	1	0	1	1	0
1	1	2	1	2	1	1	1	1	0
2	2	2	2	1	1	0	1	1	0
1	2	1	1	2	1	0	1	2	0
3	2	1	2	5	1	0	2	1	0
1	2	1	2	1	1	1	2	1	0
2	2	1	2	5	4	1	1	1	0
1	2	1	2	3	1	0	1	1	1
3	2	2	1	1	1	1	1	1	0
1	2	1	1	2	1	0	1	2	0
2	2	1	2	1	1	1	1	1	0
2	2	2	2	5	1	0	1	1	0
1	1	2	1	2	3	1	1	1	0
2	2	2	2	5	3	1	3	2	0
1	2	1	1	1	3	1	2	1	0
2	2	2	1	1	1	0	1	1	0
3	2	3	2	1	1	1	3	1	0
1	1	2	1	2	3	1	1	1	0
2	2	2	2	5	3	1	1	1	0
1	1	2	1	2	3	1	1	1	0
1	1	2	1	2	3	1	1	1	0
1	1	2	2	3	2	1	1	1	1
2	2	1	2	1	1	1	3	1	0
2	2	2	1	1	3	1	1	1	0
1	1	2	1	1	3	1	1	1	0
1	2	2	2	1	1	1	1	1	0
2	1	2	2	5	1	1	3	1	0
2	2	2	1	1	2	1	3	1	0
2	2	2	2	1	3	1	1	1	1
2	2	2	2	1	4	1	1	1	0
1	2	2	1	6	3	1	1	1	0
1	1	2	2	5	3	1	2	1	0
2	2	2	2	1	3	0	1	1	0
1	1	3	2	5	3	1	1	1	0
1	2	1	2	5	2	1	1	2	0
2	2	2	2	1	1	1	1	1	0
1	2	3	2	6	1	0	1	1	0
1	1	2	2	1	1	1	1	1	0
1	1	3	1	1	4	1	1	1	0
2	2	1	1	1	1	0	1	1	0
1	1	2	1	4	4	1	2	1	0
1	2	1	2	1	1	1	1	1	0
2	2	1	1	1	1	0	1	1	0
1	2	2	2	1	1	1	1	1	0
3	2	2	2	1	1	0	2	1	0
1	2	1	2	5	1	1	1	1	0
1	1	3	1	1	4	1	1	1	0
2	2	1	2	6	1	0	1	1	0
2	2	2	2	5	3	1	1	1	0
1	1	2	2	1	4	1	3	1	0
1	1	3	1	1	4	1	3	1	0
3	2	3	2	5	5	0	1	1	0
3	2	2	2	1	1	0	1	1	0
1	1	3	2	2	1	1	1	1	0
1	1	3	2	2	1	1	1	1	0
2	2	1	1	6	1	0	1	1	0
1	1	2	2	3	2	1	1	1	1
1	1	3	1	3	4	1	1	1	0
2	2	1	2	5	2	1	1	1	0
2	2	2	2	1	2	1	1	1	0
3	2	2	1	1	3	1	1	1	0
1	1	2	1	2	4	1	2	1	0
1	1	3	1	2	3	1	3	1	0
2	2	2	1	1	2	1	1	1	0
2	2	2	2	1	3	1	1	1	0
1	2	2	2	2	2	1	1	1	0
1	1	2	2	3	1	1	2	1	1
1	2	1	2	1	1	0	1	1	0
1	2	1	1	6	3	1	2	1	0
1	1	2	1	2	3	1	1	1	0
2	2	2	2	1	1	1	1	1	0
1	2	2	2	1	2	1	1	1	0
1	1	3	2	6	1	1	1	1	0
1	2	1	2	2	1	0	1	1	0
2	2	2	2	1	1	1	1	1	0
1	2	2	2	1	2	1	1	2	0
1	1	3	1	2	4	1	1	1	0
2	2	1	3	5	1	0	1	1	0
1	1	2	1	2	4	1	2	1	0
1	2	2	2	1	1	0	1	2	0
2	2	2	1	1	2	1	1	1	0
2	2	2	2	1	5	0	2	1	0
2	2	3	1	1	3	1	1	1	0
2	2	2	2	5	2	1	1	1	0
2	2	2	2	5	3	1	1	1	0
1	1	2	1	2	3	1	1	1	0
1	1	3	2	2	4	1	1	1	0
3	2	2	1	1	1	0	1	1	0
2	2	2	2	1	5	0	1	1	0
3	2	2	1	1	1	1	1	1	0
1	2	2	2	4	1	0	2	1	1
2	2	2	3	1	1	0	1	1	0
1	1	2	1	2	3	1	1	1	0
1	1	2	1	2	3	1	1	1	0
2	2	2	1	1	1	1	1	1	0
2	2	2	2	1	2	1	1	1	0
1	2	1	2	1	1	0	1	1	0
1	2	1	2	2	1	0	1	1	0
1	1	3	2	3	1	0	1	1	1
2	2	1	1	1	3	1	1	1	0
1	2	1	2	4	1	0	1	1	0
2	2	1	2	1	2	1	1	1	0
2	2	1	2	6	1	1	1	2	0
1	2	1	2	1	1	1	1	1	0
2	2	2	1	1	1	1	1	1	0
1	1	2	1	2	3	1	1	1	0
2	2	1	3	1	3	1	1	1	0
2	2	1	3	1	2	1	1	1	0
1	2	2	2	1	1	1	1	1	0
3	2	2	2	5	1	1	1	1	0
2	2	2	1	1	4	1	1	2	0
3	2	2	2	5	2	1	1	1	0
1	1	2	1	2	5	1	1	1	0
1	1	3	2	2	3	1	1	1	0
2	2	2	2	4	3	1	3	1	0
1	1	3	1	2	3	1	1	1	0
1	2	1	2	5	1	1	1	2	0
2	2	2	2	1	3	1	1	1	0
1	2	1	2	3	3	1	1	1	0
2	2	2	2	5	5	1	1	1	1
2	2	2	2	1	1	1	1	2	0
1	2	1	2	1	2	0	1	1	1
1	2	2	2	4	3	1	2	1	0
1	2	1	2	1	1	0	1	1	0
2	2	1	2	6	3	1	1	1	0
1	1	3	2	3	4	1	1	1	1
1	1	3	2	2	4	1	2	1	0
2	2	2	2	1	1	0	1	1	0
2	2	2	2	1	1	0	1	1	1
1	1	3	1	2	4	1	2	1	0
2	2	1	2	5	1	1	1	2	0
2	2	3	2	3	4	1	2	1	1
2	2	3	2	1	3	1	1	1	0
3	2	2	1	1	1	0	2	1	0
3	2	1	3	5	4	1	1	1	0
2	2	2	2	1	1	0	1	1	0
1	1	1	2	2	4	1	1	1	0
2	2	2	1	1	1	0	1	1	0
1	1	2	2	4	3	1	1	1	0
2	2	2	2	1	1	1	1	1	0
1	2	2	2	1	1	1	1	1	0
1	1	2	1	2	3	1	1	1	0
2	2	2	2	1	3	1	1	1	0
1	1	2	1	2	2	1	1	1	0
2	2	2	2	1	1	0	1	1	0
1	2	1	2	1	1	1	1	1	0
1	1	2	1	2	4	1	1	1	0
2	2	1	3	5	4	1	1	1	0
3	1	3	2	5	2	1	1	1	0
2	2	1	2	1	3	1	1	1	0
2	2	2	2	1	1	1	1	1	0
1	2	1	2	5	1	1	1	1	0
2	2	2	2	5	1	0	1	1	0
2	2	1	2	1	1	0	1	2	0
1	1	2	1	2	5	1	3	1	0
3	2	2	2	5	3	1	1	1	0
2	2	2	2	5	3	1	1	1	0
2	2	2	2	1	1	1	1	2	0
1	1	2	1	2	4	0	1	1	0
1	2	1	2	2	1	0	1	1	0
1	1	3	1	2	3	1	1	1	0
1	1	3	1	2	3	1	1	1	0
1	1	2	1	2	4	1	1	1	0
1	2	1	2	4	1	0	1	1	1
2	2	2	1	1	1	0	1	1	0
1	1	2	1	2	4	1	1	1	0
2	2	2	2	1	1	1	1	1	0
2	2	1	2	1	1	0	1	1	0
2	2	2	2	1	2	1	1	1	0
1	1	2	1	2	4	1	1	1	0
2	2	2	2	5	1	0	1	1	0
2	2	2	3	1	1	1	1	2	0
1	2	1	2	1	1	0	1	2	0
2	2	1	1	1	1	1	1	1	0
2	2	2	2	1	3	1	1	1	0
2	2	1	2	5	1	1	1	2	0
2	2	1	2	5	2	1	1	1	0
2	2	2	2	1	1	1	1	1	0
3	2	2	1	1	1	1	1	1	0
1	1	2	1	2	3	1	1	1	0
3	2	2	1	1	3	1	1	1	0
1	1	3	1	2	1	0	2	1	0
3	2	2	2	1	1	0	1	1	0
2	2	2	1	1	1	0	1	1	0
1	1	3	1	2	3	1	1	1	0
2	2	2	2	5	3	1	2	1	0
2	2	2	2	5	2	1	1	1	0
3	2	2	1	1	1	1	1	1	0
1	2	2	2	1	1	1	1	1	0
1	2	1	3	1	1	1	2	1	0
2	2	2	2	1	1	0	1	1	0
2	2	2	2	1	1	0	1	1	0
2	2	2	2	1	1	0	1	1	0
2	2	2	1	1	1	0	1	1	0
1	2	1	2	5	3	1	1	1	0
1	2	2	1	1	2	1	1	1	0
1	2	1	1	1	1	1	1	1	0
2	2	2	1	1	1	0	1	1	0
2	2	2	2	1	5	1	1	1	0
2	2	1	2	1	2	0	1	1	0
2	2	2	2	6	1	1	1	1	0
3	2	2	2	1	1	0	1	1	0
2	2	2	1	1	1	1	1	1	0
2	2	2	2	1	1	1	1	1	0
3	2	3	2	5	2	1	1	1	0
2	2	2	2	1	1	0	2	1	0
1	2	1	2	2	1	0	1	1	0
2	2	1	2	5	3	1	1	2	0
2	2	1	2	1	1	0	1	1	0
2	2	1	2	1	1	1	1	1	0
2	2	1	2	5	3	0	1	1	0
1	2	1	2	1	1	0	1	1	0
2	2	2	2	1	1	1	1	1	0
3	1	2	1	1	1	1	1	1	0
2	2	2	2	1	1	0	1	1	0
1	2	2	1	1	1	1	1	1	0
1	2	1	2	5	1	1	1	1	0
1	1	2	1	3	4	1	2	1	0
1	2	2	2	1	1	1	1	1	0
1	2	1	2	3	1	0	1	1	0
2	2	1	2	5	3	1	1	1	0
1	2	1	1	2	1	0	1	2	0
2	2	2	2	1	1	1	1	1	0
2	2	2	1	1	1	1	1	2	0
1	2	3	2	6	1	0	1	1	0
1	1	3	2	3	3	1	1	1	1
1	2	2	1	1	1	1	1	1	0
1	1	3	2	1	2	1	1	1	0
2	2	2	2	1	1	0	1	2	1
2	2	1	2	1	2	1	1	1	0
2	2	2	2	1	2	1	1	1	0
2	2	1	2	1	2	1	1	1	0
2	2	1	2	6	1	1	3	1	0
1	2	1	1	2	1	0	1	2	0
3	2	2	2	1	1	0	1	1	0
1	2	1	1	1	5	1	1	2	0
1	1	3	2	3	1	0	1	1	1
1	2	1	2	6	2	1	1	1	0
2	2	2	2	4	3	1	3	1	1
2	2	1	2	1	3	1	1	1	0
2	2	2	2	5	1	0	1	2	0
2	2	2	2	1	4	0	1	1	0
2	2	2	1	1	4	1	1	1	0
2	2	2	2	1	4	0	1	1	0
2	2	3	2	1	4	0	1	1	0
1	2	2	2	5	1	1	3	1	0
1	2	2	2	5	3	1	1	2	0
1	2	1	2	1	1	0	1	1	0
2	2	2	2	1	1	1	1	1	0
2	2	2	2	1	3	1	1	1	0
2	2	2	2	1	2	1	1	1	0
1	2	2	2	1	1	1	1	1	0
2	2	2	2	1	1	0	1	1	0
1	2	2	2	1	1	1	1	1	0
1	2	1	2	6	2	1	3	1	0
2	2	2	1	1	1	1	1	1	0
1	2	2	1	1	4	1	1	1	0
1	2	1	2	1	1	1	1	1	0
1	2	1	3	2	2	1	1	1	0
1	2	1	2	1	1	1	1	1	0
2	2	2	2	1	2	1	1	1	0
2	2	1	2	1	2	1	1	2	0
2	2	2	2	1	5	0	3	1	0
3	2	2	1	1	2	1	2	1	0
2	2	2	1	1	1	1	1	2	0
1	2	1	3	2	1	0	1	1	0
1	2	1	2	6	1	1	1	1	0
1	2	2	2	1	1	1	1	1	0
3	2	2	2	5	1	1	2	1	0
2	2	2	1	1	3	1	1	1	0
1	2	1	2	2	2	1	2	1	0
1	2	2	2	6	2	1	1	1	0
1	2	2	2	1	1	1	1	1	1
2	2	1	2	5	5	0	2	1	0
1	1	2	2	1	1	1	2	1	0
1	2	1	2	1	1	1	1	1	0
2	2	2	1	1	1	1	1	1	0
2	2	2	2	1	1	1	1	1	1
1	1	1	2	5	1	1	1	1	0
1	1	2	1	2	4	1	1	1	0
1	2	1	2	1	1	1	1	1	0
2	2	2	1	1	3	1	1	2	0
1	2	2	1	1	2	1	1	1	0
1	2	1	2	2	1	1	1	1	0
1	2	1	2	1	2	1	1	1	0
2	2	2	2	1	1	1	1	1	0
3	2	2	2	1	1	1	1	2	0
1	2	1	1	6	1	1	1	1	0
1	1	3	1	2	4	1	3	1	0
2	2	2	1	6	1	0	1	1	0
3	2	1	2	5	1	1	1	1	0
2	2	2	2	1	1	1	1	1	0
2	2	2	1	1	1	0	1	1	0
2	2	1	2	4	1	1	1	1	1
2	2	2	2	1	4	0	1	1	0
2	2	2	2	1	2	1	1	2	0
2	2	2	2	1	1	0	1	1	0
2	2	2	1	1	4	1	1	1	0
1	2	2	1	1	1	0	1	1	0
1	2	1	1	1	3	1	1	1	0
2	2	2	1	1	1	0	1	1	0
1	2	1	2	1	2	1	1	1	0
1	2	2	1	1	1	0	1	1	0
2	2	2	2	6	3	1	1	1	0
2	2	2	1	1	1	0	1	1	0
2	2	1	2	1	3	0	1	1	0
2	2	2	2	1	3	1	3	1	0
2	2	2	2	1	2	1	3	1	0
2	2	2	2	5	4	1	1	1	0
1	1	2	2	2	1	0	1	1	0
2	2	2	1	5	1	1	1	1	0
1	2	2	1	1	2	1	1	1	0
2	2	2	2	1	1	0	1	1	0
1	2	1	2	1	2	1	1	2	0
1	2	2	1	1	2	1	1	2	0
2	2	2	2	5	5	1	1	1	0
1	2	2	2	1	1	1	1	1	0
1	2	2	2	1	5	1	3	1	0
2	2	1	2	1	2	1	2	1	0
1	2	2	2	5	3	1	1	1	0
1	2	2	1	1	1	1	1	1	0
1	2	2	1	1	3	1	1	1	0
2	2	2	2	1	2	1	1	1	0
1	2	2	2	1	1	1	1	1	0
1	1	2	1	2	4	0	1	1	0
2	2	2	2	1	3	1	2	1	0
1	2	1	2	1	2	1	2	1	0
2	2	2	1	1	4	0	1	1	0
2	2	2	2	4	1	1	1	2	1
2	2	2	1	4	1	1	1	2	1
2	2	2	2	1	1	0	1	2	0
1	2	2	2	1	1	1	1	1	0
1	2	2	1	1	5	1	1	1	0
1	2	1	2	4	2	1	1	1	1
2	2	2	1	1	3	1	1	1	0
3	2	2	2	5	2	1	1	2	0
2	2	2	2	1	1	0	1	1	0
1	2	1	1	2	1	0	1	2	0
1	2	1	2	1	2	1	2	1	0
2	2	1	1	1	5	0	1	1	0
2	2	1	2	5	3	1	3	1	0
1	2	1	1	1	1	1	1	1	0
2	2	1	2	1	5	1	1	1	0
3	2	2	2	1	1	1	2	1	0
2	2	2	1	1	2	1	2	1	0
2	2	2	1	5	1	1	1	1	0
2	2	2	3	2	1	1	1	1	0
3	2	2	2	1	2	1	1	1	0
2	2	2	2	1	1	0	1	1	0
2	2	2	2	1	1	0	1	1	0
2	2	2	2	2	1	1	1	1	0
2	2	2	2	5	2	1	2	1	0
2	2	2	2	1	1	0	1	2	0
2	2	2	2	4	1	1	1	1	0
2	1	2	2	6	1	1	1	1	0
2	2	2	2	1	2	1	3	1	0
1	1	2	1	1	2	1	1	1	0
1	2	2	2	1	1	1	3	1	0
1	2	1	2	1	4	1	1	2	0
1	2	2	3	4	1	1	3	1	1
1	1	3	1	3	4	1	1	1	0
1	2	2	1	1	2	1	1	1	0
1	2	2	2	1	1	1	1	1	0
1	2	1	2	1	3	1	1	1	0
2	2	1	2	1	3	1	1	1	0
1	2	1	2	1	4	1	1	1	0
1	2	1	2	4	1	0	1	1	1
2	2	1	1	1	2	1	1	1	0
1	2	2	1	1	2	1	1	1	1
1	2	1	2	5	5	0	1	2	0
2	2	2	2	1	5	1	1	1	0
2	2	2	2	5	3	1	2	2	0
2	2	2	1	1	1	1	1	1	0
2	2	2	2	1	2	1	1	1	0
2	2	2	2	4	1	1	1	1	0
1	2	1	2	1	2	1	2	1	0
2	2	1	2	1	1	0	1	1	0
1	2	1	2	5	1	1	2	2	0
1	2	1	2	1	3	1	1	1	0
2	2	2	2	5	2	1	1	1	0
1	2	2	3	5	2	1	3	1	0
2	2	1	1	1	1	0	2	1	0
1	2	2	1	1	1	0	1	1	0
2	2	1	2	5	1	0	1	1	0
2	2	2	2	1	1	0	1	1	0
2	2	2	2	5	1	1	1	1	0
1	2	2	2	1	1	1	1	1	0
2	2	2	3	5	5	0	1	1	0
2	2	1	2	1	3	1	1	1	0
2	2	1	2	1	3	1	1	1	0
2	2	2	2	1	1	0	1	1	0
1	2	2	2	1	5	1	1	1	0
1	2	2	2	5	3	1	1	1	0
2	2	2	2	1	3	1	1	1	0
1	2	1	2	1	1	1	1	1	0
1	2	2	1	1	1	1	1	1	0
2	2	2	2	1	1	0	1	1	0
1	2	3	2	5	2	1	1	1	0
2	2	2	2	1	1	0	1	1	0
1	2	2	1	1	1	1	1	1	0
2	2	2	1	1	1	0	1	1	0
2	2	2	2	1	1	0	1	1	0
2	2	2	2	1	1	0	2	1	0
2	2	2	2	1	3	1	2	1	0
1	2	2	2	1	3	1	1	1	0
3	2	2	2	5	2	1	1	1	0
1	2	1	2	1	1	0	1	2	0
1	2	1	2	1	1	1	2	1	0
1	2	1	2	5	4	0	1	1	0
1	2	2	2	1	1	1	2	1	0
2	2	2	1	1	1	1	1	1	0
3	2	1	3	6	1	1	1	1	0
2	2	2	1	1	4	0	1	1	0
1	1	2	1	2	3	1	1	1	0
2	2	2	2	4	1	0	3	1	0
1	2	1	1	1	1	1	1	1	0
1	2	1	1	1	1	0	1	1	0
2	2	2	2	1	1	1	1	1	0
2	2	1	1	1	1	1	1	1	0
2	2	2	2	1	3	1	2	1	0
1	2	2	1	1	1	1	1	1	0
1	2	1	2	5	1	1	1	1	0
3	2	1	2	5	3	1	1	1	0
2	2	2	2	6	2	1	1	1	0
2	2	2	2	1	1	1	1	1	0
3	2	2	1	1	3	1	1	1	0
1	1	2	1	3	4	1	1	1	0
1	2	1	2	1	2	1	1	2	0
2	2	2	2	1	2	1	1	1	0
2	2	2	2	1	1	0	1	1	1
1	1	3	2	2	4	1	2	1	0
2	2	2	2	1	1	1	1	2	0
1	1	3	1	2	4	1	2	1	0
2	2	2	1	1	2	1	1	1	0
1	2	2	1	1	1	0	1	2	0
1	2	2	2	4	3	1	1	1	0
2	2	2	3	1	3	1	1	1	1
2	2	2	2	1	2	1	1	1	0
1	2	1	2	1	1	1	1	1	0
2	2	1	2	1	3	1	1	1	0
2	2	2	1	5	1	0	1	1	0
1	1	2	1	2	4	1	1	1	0
2	2	2	2	5	3	1	2	1	0
2	2	2	2	1	1	1	3	1	0
1	2	1	2	6	3	1	1	1	0
3	2	2	2	5	1	1	2	1	0
1	2	1	2	1	1	1	1	1	0
2	2	2	2	6	1	1	1	1	0
2	2	2	2	5	1	1	1	1	0
2	2	2	2	1	1	1	1	1	0
2	2	1	2	4	1	1	1	2	0
1	1	3	1	2	3	1	2	1	0
2	2	2	2	1	3	1	3	1	0
2	2	1	2	5	1	0	1	1	0
1	2	1	2	1	1	1	1	1	0
2	2	2	2	5	1	1	1	1	0
2	2	2	2	1	2	0	1	1	0
1	2	2	1	1	5	1	1	1	0
1	2	2	2	1	1	1	1	2	0
2	2	2	1	1	1	1	1	2	0
2	2	2	2	1	1	1	1	1	0
2	2	2	2	1	4	1	1	1	0
2	2	2	2	1	1	1	1	1	0
1	2	2	1	1	3	1	1	1	0
1	2	1	3	2	1	1	1	2	0
1	1	3	1	2	3	1	3	1	0
3	2	2	2	5	1	1	1	1	0
1	2	2	2	1	2	1	1	1	0
1	1	2	2	2	1	1	1	1	0
3	2	2	2	5	5	0	1	1	0
3	2	2	2	1	3	1	3	1	0
2	2	1	2	1	3	0	1	1	0
2	1	1	1	5	3	1	1	1	0
1	2	1	2	1	5	1	1	1	0
3	2	2	2	1	1	1	1	1	0
2	2	3	2	1	1	1	3	1	0
1	2	1	2	3	1	0	1	1	1
2	2	1	1	1	3	1	1	1	0
1	2	1	1	1	3	1	1	1	0
1	2	1	2	4	1	1	1	1	0
1	2	2	2	2	1	1	1	1	0
2	1	3	2	6	1	1	1	1	0
3	2	2	2	1	1	1	2	1	0
2	2	2	3	2	2	1	2	1	0
1	2	2	2	1	1	1	1	1	0
1	2	2	2	1	1	1	1	1	0
2	2	1	2	1	1	1	3	2	0
2	2	2	3	1	2	1	1	1	0
2	2	2	2	1	3	1	1	1	0
1	1	3	2	1	3	0	1	1	0
2	2	2	2	1	1	1	1	1	0
2	2	2	1	1	5	0	1	1	0
3	2	2	1	1	1	1	3	1	0
2	2	1	2	1	1	1	1	1	0
1	2	2	1	1	3	1	1	1	0
2	2	1	2	4	3	1	1	1	1
2	2	2	2	1	1	1	3	1	0
1	2	1	2	1	4	1	1	1	0
1	2	2	1	1	1	1	1	1	0
1	2	1	2	1	1	0	1	1	0
2	2	1	1	1	1	1	3	1	0
2	2	2	2	1	1	1	1	2	0
2	2	2	2	1	3	0	2	1	0
1	2	1	1	1	1	1	1	1	0
2	2	2	2	5	2	1	2	1	0
2	2	2	1	1	2	1	1	1	0
2	2	1	3	5	3	1	1	1	0
2	2	1	2	1	3	1	2	1	0
3	2	2	1	1	3	1	1	2	0
3	2	2	1	1	3	1	1	1	0
2	2	2	2	1	3	1	1	1	0
2	2	2	2	1	3	1	1	1	0
3	2	3	2	5	2	1	1	1	0
2	2	2	2	1	2	1	1	1	0
1	2	2	2	4	4	0	1	1	1
2	2	1	2	5	3	1	2	1	0
2	2	2	2	1	1	0	2	1	0
1	2	2	2	1	2	1	1	1	0
3	2	2	1	1	2	1	1	1	0
2	2	1	2	6	1	1	1	1	0
2	2	2	2	4	1	1	2	1	1
1	2	2	2	1	1	1	1	1	0
1	2	1	1	1	2	1	1	1	0
2	2	2	1	1	3	1	1	1	0
1	2	2	1	1	2	1	1	1	0
3	2	2	1	1	1	1	2	1	0
2	2	2	2	5	1	1	1	1	0
2	2	1	3	5	3	1	3	1	0
1	2	2	2	5	1	1	2	1	0
2	2	2	2	6	2	1	1	1	0
1	2	2	2	1	3	1	1	1	0
2	2	1	2	1	3	1	1	1	0
3	2	2	2	5	5	1	1	1	0
3	2	2	2	1	1	1	3	1	0
2	2	1	2	4	1	1	3	1	1
1	2	2	1	1	1	1	1	1	0
2	2	2	2	1	1	1	1	1	0
2	2	2	2	1	2	1	1	1	0
1	2	2	1	1	2	1	1	1	0
2	2	2	2	4	1	0	1	1	1
1	2	1	2	5	1	1	1	2	0
3	2	1	2	5	4	1	2	1	0
2	2	2	1	1	1	0	1	2	0
1	2	1	2	6	1	0	1	1	1
1	2	2	3	5	4	1	1	1	0
2	2	2	2	1	2	1	1	1	0
1	2	1	2	1	1	1	1	1	0
1	2	1	1	1	2	1	1	1	0
1	2	1	2	1	1	1	1	1	0
1	2	2	2	2	3	1	1	2	0
1	2	2	2	1	1	0	1	1	0
2	2	2	3	2	1	0	1	1	0
2	2	1	2	1	2	1	1	1	0
2	2	2	2	6	3	0	1	1	0
1	2	1	1	1	2	1	1	1	0
2	1	3	2	1	1	0	1	1	0
2	2	1	1	5	1	1	1	1	0
1	2	2	1	1	1	1	1	1	0
2	2	2	1	1	1	1	1	1	0
1	2	1	2	6	2	1	1	1	1
1	2	2	2	1	1	0	1	2	0
1	2	2	2	1	1	0	1	2	0
1	2	2	2	1	1	1	1	1	0
1	2	2	2	1	3	1	1	1	0
2	2	2	2	1	1	1	1	1	0
2	2	1	2	5	2	1	1	1	0
1	2	2	1	1	1	1	1	2	0
3	2	2	1	1	1	1	1	1	0
1	2	1	1	1	1	1	1	2	0
1	2	2	2	5	1	1	2	2	0
2	2	2	1	1	1	0	1	1	0
2	2	2	2	5	5	1	3	1	0
2	2	2	2	1	3	1	1	1	0
2	2	1	1	1	1	0	1	1	0
2	2	2	2	2	2	1	1	1	0
2	2	2	2	1	1	1	1	1	0
2	2	2	1	1	1	0	1	1	0
2	2	2	2	4	1	1	2	1	1
2	2	1	2	1	1	1	1	1	0
1	1	3	2	2	1	1	1	1	0
1	2	2	2	5	4	1	1	1	0
2	2	2	2	4	1	0	1	1	0
3	2	1	2	5	3	1	1	1	0
2	2	2	1	1	4	0	1	1	0
1	2	2	1	1	1	1	1	1	0
2	2	2	2	1	2	1	1	1	0
2	2	2	2	1	2	1	1	1	0
1	2	1	2	1	1	1	1	1	0
1	2	2	2	2	2	1	1	1	0
2	2	2	2	1	3	1	1	1	0
1	2	2	2	1	3	1	1	1	0
1	2	1	2	1	3	1	1	1	0
1	2	2	1	1	1	1	1	1	0
1	2	1	2	1	1	1	1	1	0
1	2	2	2	1	1	1	1	1	0
1	2	2	2	1	1	1	1	1	0
2	2	2	1	1	2	1	1	1	0
1	2	2	1	2	1	1	1	1	0
1	2	2	2	1	1	1	1	1	0
1	2	1	1	1	1	1	1	1	0
3	2	2	2	1	1	1	3	1	0
1	1	2	2	2	2	1	1	1	0
2	2	1	2	1	3	1	1	1	0
2	2	2	2	1	3	1	1	2	0
2	2	1	3	1	3	1	1	2	1
2	2	1	2	1	2	0	1	1	0
1	2	1	2	1	2	1	1	1	0
2	2	2	2	1	3	1	1	1	0
1	2	1	2	5	5	1	3	1	0
2	2	2	2	1	2	1	1	1	0
2	2	1	1	1	1	0	1	1	0
3	2	2	4	4	1	0	3	1	1
2	1	2	4	4	4	1	1	1	0
3	2	2	4	5	4	1	3	1	0
2	2	2	1	1	1	0	1	1	0
2	1	2	4	5	4	1	1	1	0
2	2	2	2	1	1	0	1	1	0
1	2	2	1	1	1	1	1	1	0
2	2	2	2	1	1	1	1	1	0
2	2	2	2	5	2	1	3	1	0
3	2	2	1	1	3	1	1	2	0
2	2	2	2	1	2	1	1	1	0
1	2	2	2	2	1	0	1	1	0
3	2	2	4	5	4	1	1	1	0
2	1	3	3	5	1	1	1	1	0
2	2	2	1	1	2	1	1	1	0
1	2	1	2	1	1	1	1	1	0
2	2	2	2	1	2	1	1	1	0
2	2	2	1	1	1	1	1	1	0
1	2	1	1	1	1	0	1	1	0
1	1	3	2	5	3	1	1	1	0
2	2	1	2	1	1	1	1	2	0
1	1	2	2	4	3	1	1	1	0
1	2	2	2	1	3	1	1	1	0
2	2	2	1	1	2	1	1	1	0
3	2	1	4	4	4	1	1	1	1
1	2	1	2	4	5	0	1	1	1
3	2	2	2	5	3	0	2	1	0
1	2	1	2	2	2	1	1	1	0
2	2	2	2	5	5	0	1	1	0
1	2	1	1	1	2	0	1	1	0
2	2	2	1	1	3	1	1	1	0
2	2	1	2	5	3	1	3	2	0
1	2	2	1	1	3	1	1	2	0
1	2	2	2	2	5	1	1	1	0
3	2	2	4	5	4	1	1	1	0
2	2	2	3	1	2	1	1	1	0
2	2	2	3	6	3	0	3	1	0
1	2	2	2	1	1	1	1	1	0
2	2	2	2	1	1	1	1	1	0
1	2	2	1	1	1	0	1	2	0
3	2	2	2	5	1	1	1	1	0
2	2	2	2	1	3	1	1	1	0
2	2	2	1	1	1	1	1	1	0
2	2	2	2	1	3	1	1	1	0
1	2	1	2	1	1	0	1	1	0
1	2	2	2	1	3	1	1	1	0
2	2	1	2	1	1	0	1	1	0
1	2	1	2	1	1	1	1	1	0
2	2	1	1	1	1	1	1	1	0
1	2	1	2	3	1	0	1	1	1
2	2	2	2	1	1	0	1	1	1
1	2	2	1	1	1	1	1	1	0
2	2	2	2	1	1	1	1	1	0
2	2	1	2	1	3	0	1	1	0
1	2	2	1	1	4	1	1	1	0
1	1	2	1	2	3	1	1	1	0
2	2	1	3	1	1	0	1	1	0
2	2	2	2	1	2	1	1	1	0
2	2	1	2	5	1	1	1	1	0
2	2	2	1	1	1	1	1	2	0
2	2	2	2	5	1	0	1	1	0
2	2	2	2	5	1	0	1	1	0
3	2	2	1	1	1	0	1	1	0
1	2	1	2	6	1	1	1	1	0
2	2	2	1	1	1	1	1	2	0
1	2	1	1	1	3	1	2	1	0
1	2	2	2	1	3	1	1	1	0
2	2	2	2	1	2	1	3	1	0
1	2	1	2	1	3	1	1	2	0
1	2	2	1	1	4	1	1	1	0
3	2	2	2	1	1	1	2	1	0
3	2	2	2	5	1	1	3	1	0
2	2	2	2	1	1	0	1	1	1
3	2	2	2	1	2	1	1	1	0
2	2	2	2	2	1	1	1	1	0
1	2	2	2	1	1	1	1	1	0
1	2	1	2	1	2	1	1	1	0
1	2	1	2	1	2	1	1	2	0
3	2	2	2	5	1	0	3	1	0
1	2	2	2	1	3	1	1	1	0
1	2	2	1	1	3	1	1	1	0
1	2	3	2	5	1	1	1	1	0
2	2	2	2	5	3	0	2	1	0
1	2	3	1	1	2	1	1	1	0
2	2	2	1	1	4	1	1	1	0
1	1	3	2	2	1	0	1	1	0
2	2	1	2	1	1	0	1	1	0
2	2	2	2	1	3	1	3	1	0
1	2	1	2	1	1	1	1	1	0
1	2	2	2	1	5	0	1	1	1
2	2	2	2	1	4	1	1	1	0
4	2	2	3	5	2	1	1	1	0
1	2	2	2	1	1	0	1	1	0
1	2	2	2	3	1	0	1	1	1
2	2	2	1	1	2	1	1	1	0
1	2	1	1	1	1	0	1	1	0
2	2	2	2	1	3	1	1	1	0
2	2	2	2	5	3	0	1	1	0
2	2	2	2	5	4	1	1	1	0
1	2	2	2	1	1	0	1	1	0
1	2	1	2	4	5	0	1	1	1
2	2	2	2	1	1	1	3	1	0
2	2	2	2	1	1	0	1	1	0
1	2	2	2	1	1	0	1	1	0
2	2	2	2	1	1	1	1	1	0
1	2	1	2	5	1	0	1	1	0
1	2	2	1	1	1	1	1	1	0
1	2	1	2	1	2	1	1	1	0
1	2	2	2	1	3	1	1	1	0
1	2	1	2	1	1	1	1	2	0
1	2	1	2	1	3	1	1	1	0
2	2	2	1	1	1	1	1	1	0
2	2	2	3	1	1	0	1	1	0
1	2	2	1	1	1	1	1	1	0
2	2	2	2	1	1	1	1	1	0
1	1	2	1	2	4	0	1	1	0
2	2	2	3	4	2	1	2	1	1
1	2	1	2	1	4	1	1	1	0
1	2	1	2	1	1	1	1	1	0
1	2	2	1	1	3	1	1	1	0
1	1	2	1	2	3	1	1	1	0
1	1	2	1	2	4	1	1	1	0
1	1	3	2	2	1	0	1	1	0
1	2	1	2	3	1	0	1	1	1
1	2	1	2	5	5	1	1	1	0
2	2	1	1	1	1	0	1	1	0
1	1	3	2	3	1	0	1	1	1
1	1	3	2	2	3	1	1	1	0
1	2	2	2	1	4	1	1	1	0
2	2	2	2	5	4	0	1	1	0
1	1	3	2	3	1	0	1	1	1
4	2	2	2	5	2	1	2	1	0
3	2	2	2	4	3	1	3	1	0
4	2	2	2	1	2	1	1	1	0
2	1	2	4	4	4	1	1	1	0
3	2	2	2	5	3	1	3	1	0
1	1	2	1	2	2	1	1	1	0
4	2	1	2	5	2	1	2	1	0
3	2	2	3	4	3	1	3	1	1
4	2	1	2	5	2	1	1	1	0
2	2	2	2	1	2	1	1	1	0
1	2	1	2	1	2	1	1	1	0
2	2	2	2	4	2	1	1	1	1
4	2	2	2	1	2	1	1	1	0
2	2	2	2	1	2	1	2	1	0
2	2	2	2	4	3	1	1	1	1
3	2	2	2	1	2	1	2	1	0
2	2	2	2	1	2	1	2	2	0
2	2	2	2	6	2	1	1	1	0
1	2	2	2	1	2	1	2	1	0
4	2	2	2	5	2	1	1	1	0
3	2	2	1	1	2	1	2	1	0
3	2	2	3	5	2	1	1	1	0
3	2	2	2	1	2	1	3	1	0
1	2	1	2	3	1	0	1	1	0
3	2	2	2	1	2	1	1	1	0
2	2	2	3	5	2	1	1	1	0
1	2	1	2	1	4	1	1	2	0
2	2	2	1	1	3	1	1	1	0
1	2	2	2	1	1	0	1	1	0
2	2	2	1	1	1	1	1	1	0
4	1	3	2	5	2	1	1	1	0
4	1	2	2	5	2	1	2	1	0
2	2	2	3	5	3	1	1	1	0
2	2	2	2	4	2	1	1	1	1
3	2	2	2	1	2	1	2	1	0
2	2	2	2	1	2	1	3	1	0
1	1	3	2	2	1	0	1	1	0
1	2	2	2	1	2	1	1	1	0
4	2	2	2	5	2	1	1	1	0
2	2	2	3	5	2	1	1	1	0
2	2	2	2	4	3	1	1	1	1
1	2	1	2	1	1	0	3	2	1
4	2	2	2	1	2	1	1	1	0
3	2	2	2	1	2	1	1	1	0
2	2	2	3	1	2	1	1	1	0
1	2	1	3	1	4	1	1	2	0
2	2	2	3	1	1	0	1	1	0
1	1	2	2	1	3	1	2	1	1
1	2	2	2	1	3	1	2	1	1
3	1	2	3	4	3	1	2	1	0
2	2	1	2	4	3	1	1	1	0
1	2	2	2	1	1	1	2	1	0
1	1	2	2	2	4	1	3	1	0
4	1	2	2	1	2	1	1	1	0
1	2	2	2	1	4	1	3	1	0
4	2	2	2	1	3	1	3	1	0
1	2	2	2	1	1	0	3	1	0
3	2	2	2	5	1	1	1	1	0
1	1	2	2	2	2	1	1	1	0
3	2	2	2	1	2	1	3	1	0
2	2	2	2	4	1	1	2	1	0
1	2	2	2	1	2	1	1	1	0
2	2	2	2	5	3	1	3	2	0
3	2	2	1	1	2	1	2	1	0
1	2	1	2	1	3	1	1	1	0
2	2	2	2	1	1	0	1	1	0
2	2	1	4	4	3	1	1	1	0
1	2	1	2	1	3	1	1	1	0
2	2	1	2	4	2	1	1	1	1
1	1	2	2	2	4	1	3	1	0
1	2	2	2	1	3	1	1	1	0
3	2	2	2	5	1	0	1	1	0
4	2	2	2	1	2	1	1	1	0
2	1	3	2	1	5	1	1	1	0
4	2	3	2	5	5	1	3	1	0
3	2	2	4	6	2	1	1	1	0
3	2	1	2	5	5	1	1	1	0
2	2	2	2	1	5	1	1	1	0
3	2	2	2	5	5	1	1	1	0
3	2	2	2	5	5	1	1	1	0
1	1	3	1	2	5	1	2	1	0
3	2	2	2	5	5	0	1	1	0
3	2	2	2	5	5	0	1	1	0
3	2	2	2	5	5	1	2	1	0
2	2	2	2	1	5	1	1	1	0
3	2	2	2	5	5	1	1	1	0
1	2	1	1	1	1	0	1	1	0
1	1	2	2	1	2	1	1	1	0
1	2	1	1	2	4	1	1	1	0
2	2	2	2	1	5	1	1	2	0
1	2	1	2	1	3	1	1	1	0
2	2	1	2	1	4	0	1	1	0
1	1	3	2	4	4	1	2	1	1
2	2	2	2	1	4	1	1	1	0
3	2	3	2	1	4	1	1	1	0
1	2	1	2	1	4	1	1	1	0
2	2	2	2	1	3	1	1	1	0
1	1	3	2	4	4	1	2	1	1
4	2	2	1	1	4	1	1	1	0
2	2	2	2	1	3	1	1	1	0
1	2	1	2	1	3	1	1	1	0
1	2	1	2	1	4	1	1	1	0
3	2	2	2	5	5	0	1	1	0
2	2	2	1	1	3	1	1	1	0
2	2	1	2	1	4	0	1	1	0
3	2	2	2	1	1	0	1	1	0
2	1	2	4	5	2	1	1	1	0
4	1	2	1	1	1	0	1	1	0
1	1	2	1	3	4	1	1	1	0
1	1	2	2	1	2	1	1	1	1
1	1	2	2	2	4	1	3	1	0
3	2	2	2	1	2	1	3	1	0
2	2	2	2	5	1	0	1	1	0
2	2	2	2	5	1	0	1	1	0
1	2	1	2	1	3	1	1	1	0
1	2	1	2	1	1	1	1	2	0
1	2	1	2	1	3	1	1	1	0
1	2	1	2	5	4	1	3	1	0
2	2	2	3	1	4	1	3	1	0
1	2	1	2	6	4	0	1	1	0
1	1	3	2	1	4	1	1	1	0
1	2	1	2	6	4	0	1	1	0
1	2	1	3	4	4	1	2	1	1
1	1	3	2	3	4	1	3	1	0
1	2	1	2	5	1	1	2	2	0
1	1	3	1	2	4	0	1	1	0
1	1	2	1	2	4	1	2	1	0
1	2	1	2	3	4	1	1	1	1
1	1	2	2	1	4	1	2	1	0
1	1	2	2	3	5	1	1	1	0
1	1	3	1	2	4	0	1	1	0
1	1	3	1	2	4	0	1	1	0
1	1	2	1	3	3	1	1	1	0
1	1	2	1	2	4	1	3	1	0
1	1	2	1	2	3	0	2	1	0
1	1	3	1	2	5	0	3	1	0
1	1	2	2	3	3	1	1	1	1
1	1	3	1	2	4	0	1	1	0
3	2	2	2	5	4	1	2	1	0
1	1	3	2	3	4	1	1	1	0
1	1	2	2	3	4	1	3	1	1
1	1	2	2	2	4	1	1	1	0
1	1	2	2	3	4	0	1	1	1
1	1	2	1	2	4	1	1	1	0
1	1	2	2	2	4	1	1	1	0
1	1	2	1	2	4	1	2	1	0
1	1	2	2	2	4	1	2	1	0
1	1	2	1	2	4	0	2	1	0
1	1	2	2	3	3	1	3	1	1
1	1	2	1	3	3	0	2	1	0
1	1	2	2	2	4	1	1	1	0
1	1	2	2	2	4	1	2	1	0
1	2	1	2	1	4	1	1	1	1
1	1	3	1	2	5	0	1	1	0
1	1	2	1	2	3	1	1	1	0
1	1	2	1	2	3	1	1	1	0
1	1	2	1	2	4	1	3	1	0
1	1	2	2	4	4	0	1	1	1
1	1	2	1	2	4	0	1	1	0
1	1	3	1	2	4	0	1	1	0
1	1	2	1	2	4	1	2	1	0
2	2	2	3	5	3	1	1	1	0
1	1	2	2	2	4	1	1	1	0
1	1	2	1	2	4	1	1	1	0
1	1	2	1	2	4	1	1	1	0
2	2	2	3	5	3	1	1	1	0
3	2	2	2	5	4	1	2	1	0
1	1	3	2	2	4	1	1	1	0
1	1	2	2	1	1	1	1	1	0
1	2	1	2	4	1	1	1	1	0
1	2	2	2	1	1	0	1	1	0
1	2	1	2	1	1	0	1	1	0
1	2	2	1	1	1	1	1	1	0
1	1	3	1	1	1	1	1	1	0
1	2	1	2	3	1	1	1	1	1
2	2	1	2	1	1	1	1	1	1
1	2	2	1	1	1	0	1	1	0
2	2	2	2	1	1	0	1	1	0
1	2	2	2	1	1	1	1	1	0
1	2	1	2	1	1	1	1	1	0
1	1	2	2	2	4	1	1	1	0
1	1	2	2	3	4	0	1	1	1
1	2	1	2	3	1	1	1	1	1
2	2	2	1	1	1	0	1	1	0
2	2	2	1	1	1	0	1	1	0
1	1	2	1	2	4	1	1	1	0

## Sheet: Codes
Age
Code	Category
1	18-30
2	31-40
3	41-50
4	>50
Marital Status
1	Single
2	Married
Family Size
Code	Category
1	1-3 persons
2	4-8 persons
3	>8 persons
Education
Code	Category
1	High School
2	Undergraduate
3	Master Degree
4	Doctoral Degree
Employment
Code	Category
1	Unemployed
2	Student
3	Healthcare Student
4	Healthcare Practitioner
5	Governmental Sector
6	Private Sector
Region
Code	Category
1	Eastern
2	Western
3	Middle
4	Northern
5	Southern
Residnece
Code	Category
0	Village
1	City
Monthly Income
Code	Category
1	5000-15000 SR
2	15100-20000 SR
3	>20000 SR
Pregnancy Status
Code	Category
1	Not Pregnant
2	Pregnant
Heard of CMV
Code	Category
0	No
1	Yes
