# Supplementary material for: Knowledge of cytomegalovirus infection among women in Saudi Arabia: A cross-sectional study
Source: PLoS One. 2022 Sep 29;17(9):e0274863. doi: 10.1371/journal.pone.0274863 (PMC9522269; doi:10.1371/journal.pone.0274863)
Supplement: S2 File — (XLSX) [file pone.0274863.s003.xlsx]

## Sheet: Dataset
Age	Marital Status	Family Size	Education	Employment	Region	Residence	Monthly Income	Pregnancy Status	Heard of CMV
31	Married	1-3	Undergraduate	Healthcare Practitioner	Middle	City	>20000 SR	Pregnant	Yes
29	Married	1-3	Undergraduate	Unemployed	Eastern	Village	>20000 SR	Pregnant	Yes
40	Married	4-8	Undergraduate	Governmental Sector	Eastern	Village	5000-15000 SR	Not pregnant	Yes
21	Married	1-3	Undergraduate	Healthcare Student	Eastern	City	5000-15000 SR	Not pregnant	Yes		Student	0
46	Married	4-8	Doctoral Degree	Governmental Sector	Northern	City	5000-15000 SR	Not pregnant	Yes		unemployed	20
22	Single	>8	Undergraduate	Healthcare Student	Eastern	Village	5000-15000 SR	Not pregnant	Yes		Healthcare student	26
22	Single	4-8	Undergraduate	Healthcare Student	Middle	City	5000-15000 SR	Not pregnant	Yes		Gov	3
23	Married	1-3	Undergraduate	Healthcare Student	Eastern	Village	5000-15000 SR	Not pregnant	Yes		Private	2
18	Single	4-8	Undergraduate	Healthcare Student	Western	City	5000-15000 SR	Not pregnant	Yes			31
35	Married	4-8	Undergraduate	Unemployed	Middle	City	5000-15000 SR	Not pregnant	Yes
18	Single	4-8	Undergraduate	Healthcare Student	Western	City	5000-15000 SR	Not pregnant	Yes
20	Single	4-8	Undergraduate	Healthcare Student	Eastern	City	15100-20000 SR	Not pregnant	Yes			82
30	Married	4-8	Undergraduate	Healthcare Practitioner	Eastern	Village	15100-20000 SR	Not pregnant	Yes
25	Single	>8	Undergraduate	Healthcare Student	Eastern	Village	5000-15000 SR	Not pregnant	Yes
40	Married	4-8	Undergraduate	Governmental Sector	Southern	City	5000-15000 SR	Not pregnant	Yes
30	Married	1-3	Undergraduate	Unemployed	Western	Village	5000-15000 SR	Not pregnant	Yes
21	Single	>8	Undergraduate	Healthcare Student	Northern	City	5000-15000 SR	Not pregnant	Yes
40	Married	4-8	Undergraduate	Unemployed	Eastern	Village	5000-15000 SR	Not pregnant	Yes
40	Married	>8	Undergraduate	Healthcare Student	Northern	City	15100-20000 SR	Not pregnant	Yes
30	Married	1-3	Undergraduate	Healthcare Practitioner	Eastern	Village	5000-15000 SR	Not pregnant	Yes
18	Single	>8	Undergraduate	Healthcare Student	Middle	City	5000-15000 SR	Not pregnant	Yes
31	Married	4-8	Undergraduate	Unemployed	Eastern	Village	5000-15000 SR	Pregnant	Yes
22	Single	>8	Undergraduate	Healthcare Student	Eastern	Village	5000-15000 SR	Not pregnant	Yes
40	Married	4-8	Undergraduate	Healthcare Practitioner	Middle	City	>20000 SR	Not pregnant	Yes
28	Married	4-8	Undergraduate	Unemployed	Eastern	City	5000-15000 SR	Not pregnant	Yes
37	Married	4-8	Undergraduate	Unemployed	Eastern	City	5000-15000 SR	Not pregnant	Yes
31	Married	1-3	Undergraduate	Healthcare Practitioner	Eastern	City	5000-15000 SR	Not pregnant	Yes
38	Married	4-8	Undergraduate	Healthcare Practitioner	Eastern	City	5000-15000 SR	Pregnant	Yes
26	Married	1-3	Undergraduate	Healthcare Practitioner	Western	City	5000-15000 SR	Not pregnant	Yes
38	Married	4-8	Undergraduate	Healthcare Practitioner	Eastern	City	5000-15000 SR	Pregnant	Yes
30	Married	4-8	Master Degree	Healthcare Practitioner	Eastern	City	>20000 SR	Not pregnant	Yes
26	Married	1-3	Undergraduate	Healthcare Practitioner	Eastern	Village	5000-15000 SR	Not pregnant	Yes
28	Married	4-8	High School	Unemployed	Western	City	5000-15000 SR	Not pregnant	Yes
40	Married	4-8	Undergraduate	Unemployed	Eastern	Village	5000-15000 SR	Not pregnant	Yes
34	Married	4-8	Master Degree	Unemployed	Middle	City	5000-15000 SR	Not pregnant	Yes
22	Married	1-3	Undergraduate	Healthcare Student	Eastern	Village	5000-15000 SR	Not pregnant	Yes
35	Married	1-3	Undergraduate	Healthcare Practitioner	Middle	City	5000-15000 SR	Not pregnant	Yes
30	Married	4-8	Undergraduate	Healthcare Practitioner	Northern	Village	5000-15000 SR	Not pregnant	Yes
39	Married	4-8	Undergraduate	Healthcare Practitioner	Eastern	City	15100-20000 SR	Not pregnant	Yes
33	Married	1-3	Undergraduate	Healthcare Practitioner	Eastern	City	>20000 SR	Not pregnant	Yes
32	Married	4-8	Undergraduate	Healthcare Practitioner	Eastern	Village	5000-15000 SR	Not pregnant	Yes
30	Married	1-3	Undergraduate	Private Sector	Eastern	Village	5000-15000 SR	Not pregnant	Yes
29	Married	1-3	Undergraduate	Private Sector	Western	City	5000-15000 SR	Not pregnant	Yes
34	Married	4-8	Undergraduate	Healthcare Practitioner	Eastern	City	15100-20000 SR	Not pregnant	Yes
34	Married	1-3	Master Degree	Unemployed	Middle	City	5000-15000 SR	Pregnant	Yes
45	Married	4-8	Doctoral Degree	Healthcare Practitioner	Eastern	Village	>20000 SR	Not pregnant	Yes
45	Married	1-3	Doctoral Degree	Healthcare Practitioner	Northern	City	5000-15000 SR	Not pregnant	Yes
29	Married	1-3	Undergraduate	Healthcare Practitioner	Southern	Village	5000-15000 SR	Not pregnant	Yes
23	Married	1-3	Undergraduate	Healthcare Student	Eastern	Village	5000-15000 SR	Not pregnant	Yes
33	Married	4-8	Undergraduate	Unemployed	Eastern	Village	5000-15000 SR	Not pregnant	Yes
34	Married	4-8	Undergraduate	Unemployed	Eastern	Village	5000-15000 SR	Not pregnant	Yes
26	Married	4-8	Undergraduate	Unemployed	Southern	Village	5000-15000 SR	Not pregnant	Yes
28	Married	4-8	Undergraduate	Healthcare Student	Eastern	Village	5000-15000 SR	Not pregnant	Yes
29	Married	1-3	Undergraduate	Healthcare Practitioner	Southern	Village	5000-15000 SR	Not pregnant	Yes
40	Married	4-8	Master Degree	Healthcare Practitioner	Western	City	15100-20000 SR	Not pregnant	Yes
23	Married	1-3	Undergraduate	Healthcare Student	Eastern	Village	5000-15000 SR	Not pregnant	Yes
25	Single	>8	Undergraduate	Healthcare Student	Eastern	Village	5000-15000 SR	Not pregnant	Yes
25	Single	>8	Undergraduate	Healthcare Student	Eastern	Village	5000-15000 SR	Not pregnant	Yes
48	Married	4-8	Master Degree	Healthcare Practitioner	Middle	City	>20000 SR	Not pregnant	Yes
36	Married	4-8	Undergraduate	Healthcare Practitioner	Western	City	5000-15000 SR	Not pregnant	Yes
36	Married	4-8	Undergraduate	Healthcare Practitioner	Middle	City	5000-15000 SR	Not pregnant	Yes
36	Married	4-8	Undergraduate	Healthcare Practitioner	Western	City	5000-15000 SR	Not pregnant	Yes
36	Married	4-8	Undergraduate	Healthcare Practitioner	Middle	City	5000-15000 SR	Not pregnant	Yes
29	Married	1-3	Undergraduate	Unemployed	Eastern	Village	>20000 SR	Pregnant	Yes
24	Single	4-8	Undergraduate	Unemployed	Middle	City	15100-20000 SR	Not pregnant	Yes
24	Single	4-8	Undergraduate	Unemployed	Middle	City	15100-20000 SR	Not pregnant	Yes
32	Married	1-3	Undergraduate	Healthcare Practitioner	Western	City	5000-15000 SR	Not pregnant	Yes
23	Single	>8	Undergraduate	Healthcare Practitioner	Northern	City	15100-20000 SR	Not pregnant	Yes
23	Single	>8	Undergraduate	Healthcare Practitioner	Northern	City	15100-20000 SR	Not pregnant	Yes
25	Single	4-8	Undergraduate	Unemployed	Western	City	5000-15000 SR	Not pregnant	Yes
24	Married	1-3	Master Degree	Healthcare Practitioner	Northern	City	15100-20000 SR	Not pregnant	Yes
25	Married	1-3	Undergraduate	Healthcare Student	Northern	City	5000-15000 SR	Not pregnant	Yes
18	Single	4-8	Undergraduate	Healthcare Student	Middle	City	5000-15000 SR	Not pregnant	Yes
22	Single	4-8	Undergraduate	Healthcare Student	Northern	City	>20000 SR	Not pregnant	Yes
19	Single	4-8	Undergraduate	Healthcare Student	Northern	Village	5000-15000 SR	Not pregnant	Yes
22	Single	4-8	Undergraduate	Healthcare Student	Middle	City	>20000 SR	Not pregnant	Yes
25	Married	1-3	Undergraduate	Unemployed	Northern	City	5000-15000 SR	Not pregnant	Yes
23	Single	4-8	Undergraduate	Healthcare Practitioner	Northern	Village	5000-15000 SR	Not pregnant	Yes
23	Married	1-3	Undergraduate	Healthcare Student	Eastern	City	5000-15000 SR	Not pregnant	Yes
32	Married	1-3	Undergraduate	Unemployed	Eastern	City	5000-15000 SR	Not pregnant	Yes
19	Single	4-8	Undergraduate	Healthcare Student	Northern	Village	5000-15000 SR	Not pregnant	Yes
23	Married	1-3	Undergraduate	Healthcare Student	Eastern	City	5000-15000 SR	Not pregnant	Yes

## Sheet: Demography
Marital status	N	%		Famil size	N	%		Education	N	%		Occupation	N	%		Employment	N	%		Region	N	%		Residnece	N	%		Pregnant	N	%		Household income	N	%
Married	60	73.1707		1-3	28	34.1463		High School	1	1.21951		Employed	36	43.9024		Unemployed	23	28.0488		Eastern	38	46.3415		Urban	50	60.9756		Yes	7	8.53659		5000-15000	61	74.3902
Single	22	26.8293		4-8	44	53.6585		Undergraduate	72	87.8049		Unemployed	20	24.3902		Student	11	13.4146		Western	11	13.4146		Rural	32	39.0244		No	75	91.4634		15100-20000	11	13.4146
Divorced	0	0		>8	10	12.1951		Master	6	7.31707		Healthcare Student	26	31.7073		Healthcare student	14	17.0732		Middle	15	18.2927										>20000	10	12.1951
Widow	0	0						Doctoral	3	3.65854						Healthcare practitioner	27	32.9268		Northern	14	17.0732
																Teacher	4	4.87805		Southern	4	4.87805
																Other governmental institutions	1	1.21951
																University faculty member	0	0
																Private Sector	2	2.43902
Total	82	100		Total	82	100			82	100		Total	82	100		Total	82	100		Total	82	100		Total	82	100		Total	82	100		Total	82	100

## Sheet: Demography Table
						Variable	N (%)
						Age (Years)
						18-25	32 (39.02)
						26-30	17 (20.73)
						31-35	14 (17.07)
						36-40	15 (18.29)
						41-50	4 (4.87)
						Region
						Eastern	39 (46.34)
						Western	11 (13.41)
						Northern	14 (17.07)
						Southern	4 (4.87)
						Middle	15 (18.29)
						Place of residence
						Urban	50 (60.97)
						Rural	32 (39.02)
						Education
						High school	18 (21.95)
						Diploma	8 (9.75)
						Bachelor	47 (57.31)
						Master	6 (7.31)
						Doctorate	3 (3.65)
						Occupation
						Unemployed	23 (28.04)
						Student	11 (13.41)
						Healthcare student	14 (17.07)
						Healthcare practitioner	27 (32.92)
						Teacher	4 (4.87)
						Private sector	1 (1.21)
						University faculty member	0
						Other governmental institutions	2 (2.43)
						Family income level
						<5000 SR	6 (7.31)
						5100-10000 SR	36 (43.90)
						10100-15000 SR	19 (23.17)
						15100-20000 SR	11 (13.41)
						>20000 SR	10 (12.19)
						Family size
						2-3	28 (34.14)
						4-6	35 (42.68)
						7-8	9 (10.97)
						> 8	10 (12.19)
	Average age	#DIV/0!	0	0	0	0	0	0	0	0	0		0	0			0		0			0	4	0	0	7	0	0	دائماً
	Max age	0	0	0	0	0	0	0	0	0	0		0	0			0		0			0	0	0	0	22	0	0	أحياناً
	Min age	0	0	0	0	0	0	15		0												0	0	0	0	0	0	0	معظم الوقت
		#DIV/0!	0	0	0		0	0		0													0	0	0	0	0	0	نادراً
					0		0	0		0													0	0	0	0	0	0	أبداً
							0
							1
	Sum		0	0	0	0	1	15	0	0	0		0	0			0		0			0	4	0	0	29	0	0
	Percentage		#DIV/0!	#DIV/0!	#DIV/0!	#DIV/0!	0	0	#DIV/0!	#DIV/0!	#DIV/0!		#DIV/0!	#DIV/0!			#DIV/0!		#DIV/0!			#DIV/0!	100	#DIV/0!	#DIV/0!	24.1379	#DIV/0!	#DIV/0!	دائماً
			#DIV/0!	#DIV/0!	#DIV/0!	#DIV/0!	0	0	#DIV/0!	#DIV/0!	#DIV/0!		#DIV/0!	#DIV/0!			#DIV/0!		#DIV/0!			#DIV/0!	0	#DIV/0!	#DIV/0!	75.8621	#DIV/0!	#DIV/0!	أحياناً
			#DIV/0!	#DIV/0!	#DIV/0!	#DIV/0!	0	100		#DIV/0!												#DIV/0!	0	#DIV/0!	#DIV/0!	0	#DIV/0!	#DIV/0!	معظم الوقت
			#DIV/0!	#DIV/0!	#DIV/0!		0	0		#DIV/0!													0	#DIV/0!	#DIV/0!	0	#DIV/0!	#DIV/0!	نادراً
					#DIV/0!		0	0		#DIV/0!														0	0	0	0	0	أبداً
																						#DIV/0!

## Sheet: Awareness of CMV Figure
Disease	N	%
CMV	82	8.2
Spina bifida	315	31.4
Infant Sudden Death Syndrome	502	50
Cerbral plasy	555	55.3
Rubella	748	74.5
HIV	942	93.8
Down Syndrom	954	95
Autism	977	97.3

## Sheet: Mode transmission
No	Touching your eyes or inside the nose or mouth after coming into contact with the body fluids of an infected person	Eating undercooked meat	Placental transmission	Direct contact with body fluids of infected person	Sexual intercourse	Blood transfusion	Breastfeeding	Air	Don't know	N of correct answers	Correct proportion	correct percentage
2'	1		1							2	0.333333	33.3333
4'	1				1		1			2	0.333333	33.3333
27'									1	0	0	0
31'			1	1	1	1				4	0.666667	66.6667
36'			1							1	0.166667	16.6667
66'					1					1	0.166667	16.6667
70'									1	0	0	0
85'	1		1	1	1					4	0.666667	66.6667
99'	1	1		1	1					3	0.5	50
106'			1		1	1				3	0.5	50
136'	1	1			1					3	0.5	50
146'					1	1				2	0.333333	33.3333
170'									1	0	0	0
178'	1		1	1	1	1	1			6	1	100
199'									1	0	0	0
201'	1		1	1	1	1				5	0.833333	83.3333
205'		1	1	1		1	1			4	0.666667	66.6667
208'									1	0	0	0
211'									1	0	0	0
243'	1		1	1		1	1			5	0.833333	83.3333
306'			1		1	1				3	0.5	50
309'									1	0	0	0
317'					1					1	0.166667	16.6667
319'			1	1		1				3	0.5	50
353'									1	0	0	0
358'			1							1	0.166667	16.6667
374'		1		1	1		1			4	0.666667	66.6667
409'		1							1	0	0	0
410'		1							1	0	0	0
414'									1	0	0	0
440'	1		1	1				1		3	0.5	50
447'		1		1		1				3	0.5	50
449'				1	1					2	0.333333	33.3333
510'									1	0	0	0
517'			1							1	0.166667	16.6667
558'	1		1	1	1	1	1			6	1	100
577'	1		1	1	1					4	0.666667	66.6667
596'			1	1		1				3	0.5	50
602'	1		1	1	1	1	1			6	1	100
616'			1					1		1	0.166667	16.6667
621'	1		1	1	1					4	0.666667	66.6667
625'	1		1	1			1			4	0.666667	66.6667
641'	1		1	1	1		1			5	0.833333	83.3333
659'	1			1			1			3	0.5	50
686'									1	0	0	0
693'	1		1	1	1	1	1			6	1	100
717'	1				1					2	0.333333	33.3333
718'		1							1	0	0	0
742'	1		1	1	1					4	0.666667	66.6667
743'									1	0	0	0
765'			1							1	0.166667	16.6667
782'			1		1					2	0.333333	33.3333
786'	1		1	1	1	1	1			6	1	100
793'		1							1	0	0	0
809'			1							1	0.166667	16.6667
816'	1		1	1	1					4	0.666667	66.6667
819'	1		1	1	1	1	1			6	1	100
823'	1		1	1	1	1	1			6	1	100
831'									1	0	0	0
835'			1	1						2	0.333333	33.3333
838'				1	1	1				3	0.5	50
857'			1	1						2	0.333333	33.3333
864'				1	1	1				3	0.5	50
865'	1		1	1	1		1			5	0.833333	83.3333
871'			1		1	1				3	0.5	50
872'			1		1	1				3	0.5	50
892'			1							1	0.166667	16.6667
916'			1	1	1	1				4	0.666667	66.6667
921'				1	1	1				3	0.5	50
933'	1									1	0.166667	16.6667
946'			1				1			2	0.333333	33.3333
951'			1		1	1	1			4	0.666667	66.6667
960'	1		1	1	1	1	1			6	1	100
964'			1	1	1	1	1			5	0.833333	83.3333
966'			1							1	0.166667	16.6667
972'			1	1						2	0.333333	33.3333
976'			1		1	1	1			4	0.666667	66.6667
981'			1			1				2	0.333333	33.3333
998'			1		1	1	1		1	0	0	0
999'			1	1	1		1			4	0.666667	66.6667
1005'			1							1	0.166667	16.6667
1006'						1	1		1	0	0	0
N	26	9	49	37	40	30	23	2	19			13
%	31.7073	10.9756	59.7561	45.122	48.7805	36.5854	28.0488	2.43902	23.1707			15.8537
	Responses	N	%
	Don't know	19	23.1707
	1 correct	12	14.6341
	2 correc	11	13.4146
	3 correct	14	17.0732
	4 correct	13	15.8537
	5 correct	5	6.09756
	6 correct	8	9.7561
																Preventative measure	N (%)
																Touching your eyes or inside the nose or mouth after coming into contact with the body fluids of an infected person	26 (31.70)
																Eating undercooked meat	9 (10.97)
																Placental transmission	49 (59.75)
																Direct contact with body fluids of infected person	37 (45.21)
																Sexual intercourse	40 (48.78
																Blood transfusion	30 (36.58)
																Breastfeeding	23 (28.04)
																Air	2 (2.43)
																Don't know	19 (23.17)

## Sheet: Symptoms
No	Hearing loss	Mental retardation	Microcephaly	Petechia	Vision loss	Death	Heart defects	Hepatomegaly	Splenomegaly	Cancer	Don't know	correct answers	incorrect	Correct proportion	Correct percentage
2'	1	1										2	0	0.25	25		Don't know	27	32.9268
4'	1		1	1		1						4	0	0.5	50		1 correct answer	12	14.6341
27'											1	0	0	0	0		2 correct answers	13	15.8537
31'											1	0	0	0	0		3 correct answers	8	9.7561
36'											1	0	0	0	0		4 correct answers	11	13.4146
66'							1	1	1			2	1	0.25	25		5 correct answers	2	2.43902
70'		1										1	0	0.125	12.5		6 correct answers	6	7.31707
85'		1				1	1	1	1			4	1	0.5	50		7 correct answers	0	0
99'											1	0	0	0	0		8 correct answers	3	3.65854
106'											1	0	0	0	0
136'											1	0	0	0	0			82
146'				1								1	0	0.125	12.5
170'												0	0	0	0
178'						1						1	0	0.125	12.5
199'											1	0	0	0	0
201'	1					1						2	0	0.25	25
205'				1		1		1	1			4	0	0.5	50
208'						1		1	1			3	0	0.375	37.5
211'	1	1			1	1		1	1			6	0	0.75	75
243'	1	1	1		1							4	0	0.5	50
306'											1	0	0	0	0
309'	1	1	1			1						4	0	0.5	50
317'							1	1	1			2	1	0.25	25
319'	1	1	1		1			1				5	0	0.625	62.5
353'											1	0	0	0	0
358'											1	0	0	0	0
374'			1			1	1					2	1	0.25	25
409'		1				1						2	0	0.25	25
410'		1				1						2	0	0.25	25
414'											1	0	0	0	0
440'	1	1	1	1	1	1	1	1	1			8	1	1	100
447'	1	1		1	1							4	0	0.5	50
449'	1				1					1		2	1	0.25	25
510'											1	0	0	0	0
517'											1	0	0	0	0
558'			1	1				1	1			4	0	0.5	50
577'		1				1				1		2	1	0.25	25
596'		1	1					1	1	1		4	1	0.5	50
602'	1				1	1		1	1			5	0	0.625	62.5
616'	1				1	1						3	0	0.375	37.5
621'									1		1	1	0	0.125	12.5
625'	1	1	1	1								4	0	0.5	50
641'	1	1			1	1		1	1			6	0	0.75	75
659'											1	0	0	0	0
686'											1	0	0	0	0
693'		1	1			1	1					3	1	0.375	37.5
717'		1										1	0	0.125	12.5
718'		1	1									2	0	0.25	25
742'		1				1	1	1	1			4	1	0.5	50
743'											1	0	0	0	0
765'								1	1			2	0	0.25	25
782'											1	0	0	0	0
786'	1	1	1	1	1	1		1	1			8	0	1	100
793'		1	1									2	0	0.25	25
809'		1										1	0	0.125	12.5
816'		1				1	1	1	1			4	1	0.5	50
819'						1						1	0	0.125	12.5
823'						1						1	0	0.125	12.5
831'											1	0	0	0	0
835'											1	0	0	0	0
838'		1		1				1				3	0	0.375	37.5
857'											1	0	0	0	0
864'		1		1				1				3	0	0.375	37.5
865'	1	1	1	1	1	1						6	0	0.75	75
871'				1		1		1		1		3	1	0.375	37.5
872'				1		1		1		1		3	1	0.375	37.5
892'											1	0	0	0	0
916'									1			1	0	0.125	12.5
921'									1			1	0	0.125	12.5
933'		1										1	0	0.125	12.5
946'						1	1	1		1		2	2	0.25	25
951'	1		1	1	1	1		1				6	0	0.75	75
960'	1	1	1	1	1	1		1	1			8	0	1	100
964'	1		1	1	1			1	1			6	0	0.75	75
966'											1	0	0	0	0
972'						1		1	1			3	0	0.375	37.5
976'	1		1	1	1	1		1				6	0	0.75	75
981'						1						1	0	0.125	12.5
998'											1	0	0	0	0
999'											1	0	0	0	0
1005'											1	0	0	0	0
1006'											1	0	0	0	0
N	20	28	18	17	15	31	9	26	21	6	27	176	15		9
%	24.3902	34.1463	21.9512	20.7317	18.2927	37.8049	10.9756	31.7073	25.6098	7.31707	32.9268		18.2927		10.9756
								Symptoms related to CMV	N (%)		No. of correct answers	N (%)
								Hearing loss*	20 (24.39)		1 correct answer	12 (14.63)
								Mental retardation*	28 (34.14)		2 correct answers	13 (15.85)
								Microcephaly*	18 (21.95)		3 correct answers	8 (9.75)
								Petechia*	17 (20.73)		4 correct answers	11 (13.41)
								Vision loss*	15 (18.29)		5 correct answers	2 (2.43)
								Death*	31 (37.80)		6 correct answers	6 (7.31)
								Heart defects	9 (10.97)		7 correct answers	0 (0)
								Hepatomegaly*	26 (31.70)		8 correct answers	3 (3.65)
								Splenomegaly*	21 (25.60)		incorrect answers	15 (18.29)
								Cancer	6 (7.31)
								Don't know	27 (32.92)

## Sheet: Preventative measures
No	Hand washing	Avoid sharing of utensils with children	Avoid dircet skin contact	Avoid contact with child's bodily fluid	Exercise	Aviod kissing children on the lips	Avoid drinking soda and coffee	Vaccination	Don't know	incorrect responses	Correct teponses	correct propotion	Correct percntage
2'	1	1		1						0	3	0.75	75
4'	1	1		1		1				0	4	1	100
27'									1		0	0	0
31'	1		1			1		1		1	2	0.5	50
36'						1				0	1	0.25	25
66'								1		1	0	0	0
70'									1		0	0	0
85'	1			1						0	2	0.5	50
99'									1		0	0	0
106'	1					1	1	1		1	2	0.5	50
136'									1		0	0	0
146'									1		0	0	0
170'								1		1	0	0	0
178'	1	1	1	1				1		1	3	0.75	75
199'									1		0	0	0
201'								1		1	0	0	0
205'	1					1	1	1		1	2	0.5	50		CMV preventative measures	N (%)
208'	1	1	1			1	1			1	3	0.75	75		Hand washing*	32 (48.48)
211'								1		1	0	0	0		Avoid sharing of utensils with children*	26 (39.39)
243'	1		1	1		1		1		1	3	0.75	75		Avoid direct skin contact	10 (15.15)
306'	1			1		1		1		1	3	0.75	75		Avoid contact with child's bodily fluid*	31 (46.96)
309'		1						1		1	1	0.25	25		Physical exercises	0
317'								1		1	0	0	0		Avoid kissing children on the lips*	29 (43.93)
319'	1	1		1		1				0	4	1	100		Avoid drinking soda and coffee during pregnancy	3 (4.54)
353'									1		0	0	0		Vaccination	23 (34.84)
358'									1		0	0	0		Don't know	22 (26.82)
374'	1	1	1	1		1		1		1	4	1	100
409'									1		0	0	0
410'									1		0	0	0
414'									1		0	0	0
440'	1	1	1	1		1		1		1	4	1	100
447'	1	1		1		1		1		1	4	1	100
449'	1	1		1		1		1		1	4	1	100
510'			1	1		1				1	2	0.5	50
517'									1		0	0	0
558'	1	1		1		1				0	4	1	100
577'									1	0	0	0	0
596'				1						0	1	0.25	25
602'	1	1		1		1				0	4	1	100
616'	1									0	1	0.25	25
621'	1	1	1	1						1	3	0.75	75
625'	1	1		1				1		1	3	0.75	75
641'	1	1		1		1				0	4	1	100
659'									1		0	0	0
686'									1		0	0	0
693'		1		1		1				0	3	0.75	75
717'	1									0	1	0.25	25
718'	1							1		1	1	0.25	25
742'	1			1						0	2	0.5	50
743'								1		1	0	0	0
765'								1		1	0	0	0
782'									1		0	0	0
786'	1	1		1		1				0	4	1	100
793'	1							1		1	1	0.25	25
809'									1		0	0	0
816'	1			1						0	2	0.5	50
819'	1	1	1	1		1		1		1	4	1	100
823'	1	1	1	1		1		1		1	4	1	100
831'						1				0	1	0.25	25
835'		1		1		1				0	3	0.75	75
838'		1		1		1				0	3	0.75	75
857'		1		1		1				0	3	0.75	75
864'		1		1		1				0	3	0.75	75
865'	1	1		1		1				0	4	1	100
871'	1	1		1		1				0	4	1	100
872'	1	1		1		1				0	4	1	100
892'								1		1	0	0	0
916'									1		0	0	0
921'									1		0	0	0
933'									1		0	0	0
946'				1	1	1		1		1	2	0.5	50
951'	1	1	1	1		1		1		1	4	1	100
960'	1	1		1		1	1	1		1	4	1	100
964'		1		1		1		1		1	3	0.75	75
966'									1		0	0	0
972'					1	1	1	1		1	1	0.25	25
976'	1	1	1	1		1		1		1	4	1	100
981'								1		1	0	0	0
998'			1			1		1		1	1	0.25	25
999'		1						1		1	1	0.25	25
1005'									1		0	0	0
1006'				1		1		1		1	2	0.5	50
N	35	31	13	37	2	37	5	34	22	37			31
%	42.6829	37.8049	15.8537	45.122	2.43902	45.122	6.09756	41.4634	26.8293	45.122			35.3659
